# Supplementary material for: Ehrlichia chaffeensis TRP47 enters the nucleus via a MYND-binding domain-dependent mechanism and predominantly binds enhancers of host genes associated with signal transduction, cytoskeletal organization, and immune response
Source: PLoS One. 2018 Nov 8;13(11):e0205983. doi: 10.1371/journal.pone.0205983 (PMC6224051; doi:10.1371/journal.pone.0205983)
Supplement: S2 Table — Significantly enriched terms within the GO Biological Process, GO Cellular Component, GO Molecular Function, MSigDB Pathway, and PANTHER Pathway ontologies identified by GREAT for each TRP are presented. In the TRP columns, the lowest p value peak set which returned the term association is shown. The p value cutoff used varied by TRP to provide similar numbers of peaks: p < 10−25 for TRP47, p < 10−4 for TRP32, and p < 10−10 for TRP120. Enriched gene ontology terms for Ank200 were reported previously [8]. (XLSX) [file pone.0205983.s002.xlsx]

## Sheet: Sheet1
Ontology	Term Name	TRP47	TRP32	TRP120
GO Biological Process	4-hydroxyproline catabolic process	-	-	1e-15
GO Biological Process	activation of JUN kinase activity	-	-	1e-15
GO Biological Process	activation of MAPKKK activity	-	1e-15	-
GO Biological Process	activation of protein kinase B activity	1e-25	-	-
GO Biological Process	activation of Rac GTPase activity	1e-25	-	-
GO Biological Process	actomyosin structure organization	1e-25	-	-
GO Biological Process	acylglycerol biosynthetic process	1e-30	-	-
GO Biological Process	adenine salvage	-	0.0001	-
GO Biological Process	aldosterone biosynthetic process	1e-35	-	-
GO Biological Process	alternative mRNA splicing, via spliceosome	-	1e-15	-
GO Biological Process	anoikis	-	-	1e-10
GO Biological Process	aromatic compound catabolic process	-	1e-15	-
GO Biological Process	astrocyte differentiation	1e-30	-	-
GO Biological Process	ATP biosynthetic process	1e-35	-	-
GO Biological Process	ATP-dependent chromatin remodeling	-	1e-15	-
GO Biological Process	atrioventricular valve development	1e-30	-	-
GO Biological Process	atrioventricular valve morphogenesis	1e-30	-	-
GO Biological Process	bundle of His development	1e-25	-	-
GO Biological Process	calcium-independent cell-cell adhesion	1e-35	-	-
GO Biological Process	cardiac conduction system development	-	-	1e-15
GO Biological Process	cardiac muscle cell proliferation	-	-	1e-20
GO Biological Process	cardiac muscle hypertrophy	1e-30	-	-
GO Biological Process	cardiac muscle hypertrophy in response to stress	1e-30	-	-
GO Biological Process	cardiac muscle tissue development	-	-	1e-20
GO Biological Process	cardiac muscle tissue morphogenesis	-	-	1e-15
GO Biological Process	cardiac right atrium morphogenesis	-	-	1e-20
GO Biological Process	cardiac right ventricle formation	-	-	1e-15
GO Biological Process	cardiac vascular smooth muscle cell development	-	-	1e-15
GO Biological Process	cardiac vascular smooth muscle cell differentiation	-	-	1e-20
GO Biological Process	CD4-positive or CD8-positive, alpha-beta T cell lineage commitment	1e-25	-	1e-10
GO Biological Process	CDP-diacylglycerol biosynthetic process	1e-35	-	-
GO Biological Process	CDP-diacylglycerol metabolic process	1e-35	-	-
GO Biological Process	cell differentiation in hindbrain	1e-30	-	-
GO Biological Process	cell differentiation in spinal cord	1e-35	-	-
GO Biological Process	cell fate determination	1e-30	-	-
GO Biological Process	cell migration involved in endocardial cushion formation	1e-25	-	-
GO Biological Process	cell surface receptor signaling pathway involved in heart development	-	-	1e-15
GO Biological Process	cellular component disassembly	-	1e-15	-
GO Biological Process	cellular hypotonic response	-	-	1e-10
GO Biological Process	cellular ketone body metabolic process	1e-30	-	-
GO Biological Process	cellular macromolecular complex assembly	-	1e-15	-
GO Biological Process	cellular macromolecule catabolic process	-	1e-15	-
GO Biological Process	cellular nitrogen compound catabolic process	-	1e-15	-
GO Biological Process	cellular protein complex disassembly	-	1e-15	-
GO Biological Process	cellular response to electrical stimulus	1e-25	-	-
GO Biological Process	cellular response to follicle-stimulating hormone stimulus	1e-25	-	-
GO Biological Process	cellular response to gonadotropin stimulus	1e-30	-	1e-10
GO Biological Process	cellular response to interferon-gamma	-	1e-15	-
GO Biological Process	cellular response to manganese ion	1e-30	-	-
GO Biological Process	cellular response to menadione	1e-30	-	-
GO Biological Process	cellular response to potassium ion	1e-35	-	-
GO Biological Process	cellular response to type I interferon	-	1e-15	-
GO Biological Process	cellular response to vascular endothelial growth factor stimulus	-	-	1e-20
GO Biological Process	CENP-A containing nucleosome assembly at centromere	-	1e-15	-
GO Biological Process	central nervous system vasculogenesis	-	1e-15	-
GO Biological Process	centromere complex assembly	-	1e-15	-
GO Biological Process	cerebellar granular layer development	1e-25	-	-
GO Biological Process	cerebellar granule cell differentiation	1e-25	-	-
GO Biological Process	cerebellar Purkinje cell layer morphogenesis	1e-30	-	-
GO Biological Process	cerebellar Purkinje cell-granule cell precursor cell signaling involved in regulation of granule cell precursor cell proliferation	1e-30	-	-
GO Biological Process	cerebral cortex GABAergic interneuron fate commitment	1e-35	-	-
GO Biological Process	cholesterol metabolic process	1e-30	-	1e-10
GO Biological Process	chromatin assembly	-	1e-15	-
GO Biological Process	chromatin assembly or disassembly	-	1e-15	-
GO Biological Process	chromatin remodeling	-	1e-15	-
GO Biological Process	chromatin remodeling at centromere	-	1e-15	-
GO Biological Process	circadian sleep/wake cycle	1e-25	-	-
GO Biological Process	clathrin-mediated endocytosis	-	-	1e-15
GO Biological Process	collagen catabolic process	1e-25	-	-
GO Biological Process	collagen fibril organization	1e-30	-	-
GO Biological Process	collagen metabolic process	1e-25	-	-
GO Biological Process	collecting duct development	-	-	1e-15
GO Biological Process	commitment of multipotent stem cells to neuronal lineage in forebrain	1e-25	-	-
GO Biological Process	compartment pattern specification	1e-25	-	-
GO Biological Process	complement activation, lectin pathway	1e-25	-	-
GO Biological Process	coronary vasculature development	1e-25	-	-
GO Biological Process	coronary vasculature morphogenesis	1e-25	-	-
GO Biological Process	coronary vein morphogenesis	-	-	1e-20
GO Biological Process	cortisol biosynthetic process	1e-35	-	-
GO Biological Process	cotranslational protein targeting to membrane	-	1e-15	-
GO Biological Process	covalent chromatin modification	1e-30	-	-
GO Biological Process	CRD-mediated mRNA stabilization	1e-25	0.0001	-
GO Biological Process	cytoplasmic transport	-	1e-15	-
GO Biological Process	cytoskeletal anchoring at nuclear membrane	1e-25	-	-
GO Biological Process	D-amino acid transport	-	0.0001	-
GO Biological Process	D-serine transport	-	1e-15	-
GO Biological Process	definitive erythrocyte differentiation	1e-30	-	-
GO Biological Process	desmosome organization	1e-25	-	-
GO Biological Process	detection of glucose	1e-25	-	-
GO Biological Process	determination of heart left/right asymmetry	1e-25	-	-
GO Biological Process	detoxification of nitrogen compound	1e-35	-	-
GO Biological Process	dichotomous subdivision of terminal units involved in lung branching	1e-25	-	-
GO Biological Process	distal tubule development	1e-25	-	-
GO Biological Process	DNA conformation change	-	1e-15	-
GO Biological Process	DNA metabolic process	-	1e-15	-
GO Biological Process	DNA methylation on cytosine within a CG sequence	1e-30	-	-
GO Biological Process	DNA packaging	-	1e-15	-
GO Biological Process	DNA replication-dependent nucleosome organization	1e-25	-	-
GO Biological Process	DNA-dependent transcription, elongation	-	1e-15	-
GO Biological Process	DNA-dependent transcription, termination	-	0.0001	-
GO Biological Process	dorsal spinal cord development	1e-35	-	-
GO Biological Process	dorsal/ventral neural tube patterning	1e-30	-	1e-15
GO Biological Process	ectoderm formation	1e-30	-	-
GO Biological Process	embryo implantation	-	-	1e-15
GO Biological Process	embryonic body morphogenesis	-	-	1e-15
GO Biological Process	embryonic ectodermal digestive tract development	-	1e-15	-
GO Biological Process	embryonic foregut morphogenesis	1e-30	-	-
GO Biological Process	embryonic heart tube morphogenesis	1e-25	-	-
GO Biological Process	embryonic retina morphogenesis in camera-type eye	1e-30	-	-
GO Biological Process	embryonic viscerocranium morphogenesis	1e-30	-	-
GO Biological Process	endocytic recycling	1e-25	-	-
GO Biological Process	endoplasmic reticulum tubular network organization	-	-	1e-10
GO Biological Process	endothelial cell development	-	0.0001	-
GO Biological Process	endothelial cell morphogenesis	1e-25	-	-
GO Biological Process	enteric nervous system development	-	1e-15	-
GO Biological Process	enucleate erythrocyte differentiation	-	-	1e-15
GO Biological Process	epithelial cell differentiation involved in mammary gland alveolus development	-	-	1e-10
GO Biological Process	epithelial cell fate commitment	1e-35	-	-
GO Biological Process	epithelial to mesenchymal transition involved in endocardial cushion formation	1e-25	-	-
GO Biological Process	establishment of apical/basal cell polarity	1e-25	-	-
GO Biological Process	establishment of endothelial barrier	-	0.0001	-
GO Biological Process	establishment of meiotic spindle localization	-	-	1e-10
GO Biological Process	establishment of monopolar cell polarity	1e-25	-	-
GO Biological Process	establishment of planar polarity	-	-	1e-20
GO Biological Process	establishment of protein localization to endoplasmic reticulum	-	1e-15	-
GO Biological Process	establishment of protein localization to membrane	-	1e-15	-
GO Biological Process	establishment of protein localization to organelle	-	1e-15	-
GO Biological Process	establishment of protein localization to plasma membrane	-	-	1e-10
GO Biological Process	establishment or maintenance of apical/basal cell polarity	1e-25	-	-
GO Biological Process	establishment or maintenance of microtubule cytoskeleton polarity	-	1e-15	-
GO Biological Process	exit from mitosis	-	-	1e-10
GO Biological Process	extracellular matrix disassembly	1e-25	-	-
GO Biological Process	extraocular skeletal muscle development	1e-25	-	-
GO Biological Process	fat pad development	-	0.0001	-
GO Biological Process	filopodium assembly	1e-30	-	1e-10
GO Biological Process	forebrain neuron fate commitment	1e-25	-	-
GO Biological Process	foregut morphogenesis	1e-30	-	1e-10
GO Biological Process	glandular epithelial cell differentiation	1e-25	-	-
GO Biological Process	glucocorticoid biosynthetic process	1e-30	-	-
GO Biological Process	glucocorticoid receptor signaling pathway	-	0.0001	-
GO Biological Process	gluconeogenesis	-	0.0001	-
GO Biological Process	granulocyte differentiation	-	-	1e-10
GO Biological Process	GTP catabolic process	-	1e-15	-
GO Biological Process	guanosine-containing compound catabolic process	-	1e-15	-
GO Biological Process	hair follicle maturation	-	-	1e-15
GO Biological Process	heart looping	1e-25	-	-
GO Biological Process	heart valve development	1e-30	-	-
GO Biological Process	heart valve formation	1e-30	-	1e-10
GO Biological Process	heart valve morphogenesis	1e-30	-	-
GO Biological Process	hematopoietic stem cell differentiation	1e-25	-	-
GO Biological Process	hemidesmosome assembly	1e-30	-	-
GO Biological Process	heterocycle catabolic process	-	1e-15	-
GO Biological Process	hexose biosynthetic process	-	0.0001	-
GO Biological Process	histone exchange	-	1e-15	-
GO Biological Process	histone H3 acetylation	1e-30	-	-
GO Biological Process	histone H3-K27 methylation	1e-30	-	-
GO Biological Process	histone lysine methylation	1e-25	-	-
GO Biological Process	histone modification	1e-30	-	-
GO Biological Process	immune effector process	-	1e-15	-
GO Biological Process	inner ear morphogenesis	-	-	1e-20
GO Biological Process	inner medullary collecting duct development	1e-30	-	-
GO Biological Process	inositol biosynthetic process	-	-	1e-10
GO Biological Process	inositol phosphate dephosphorylation	1e-25	-	-
GO Biological Process	intracellular protein transport	-	1e-15	-
GO Biological Process	intracellular transport	-	1e-15	-
GO Biological Process	kidney epithelium development	1e-30	-	-
GO Biological Process	left/right axis specification	1e-25	-	-
GO Biological Process	left/right pattern formation	1e-25	-	-
GO Biological Process	lens development in camera-type eye	-	0.0001	-
GO Biological Process	lens fiber cell development	1e-25	-	-
GO Biological Process	leukocyte activation involved in immune response	-	1e-15	-
GO Biological Process	loop of Henle development	1e-25	-	1e-10
GO Biological Process	lung lobe morphogenesis	1e-30	-	-
GO Biological Process	lung morphogenesis	-	0.0001	-
GO Biological Process	lung-associated mesenchyme development	1e-25	-	-
GO Biological Process	macromolecular complex disassembly	-	1e-15	-
GO Biological Process	macromolecular complex subunit organization	-	1e-15	-
GO Biological Process	macromolecule catabolic process	-	1e-15	-
GO Biological Process	medial motor column neuron differentiation	1e-35	-	-
GO Biological Process	membrane organization	-	1e-15	-
GO Biological Process	metanephric loop of Henle development	1e-25	-	1e-10
GO Biological Process	mineralocorticoid biosynthetic process	1e-35	-	-
GO Biological Process	mineralocorticoid receptor signaling pathway	1e-30	-	-
GO Biological Process	mitral valve formation	1e-30	-	-
GO Biological Process	mRNA 3'-end processing	-	0.0001	-
GO Biological Process	mRNA catabolic process	-	1e-15	-
GO Biological Process	mRNA export from nucleus	-	1e-15	-
GO Biological Process	mRNA metabolic process	-	1e-15	-
GO Biological Process	mRNA processing	-	1e-15	-
GO Biological Process	mRNA splicing, via spliceosome	-	1e-15	-
GO Biological Process	mRNA stabilization	1e-25	-	-
GO Biological Process	mRNA transport	-	1e-15	-
GO Biological Process	mucosal-associated lymphoid tissue development	1e-25	-	-
GO Biological Process	multi-organism cellular process	-	1e-15	-
GO Biological Process	multi-organism process	-	1e-15	-
GO Biological Process	multicellular organismal catabolic process	1e-25	-	-
GO Biological Process	multicellular organismal macromolecule metabolic process	1e-25	-	-
GO Biological Process	multicellular organismal metabolic process	1e-25	-	-
GO Biological Process	muscle adaptation	1e-30	-	-
GO Biological Process	muscle cell proliferation	-	-	1e-15
GO Biological Process	muscle hypertrophy	1e-30	-	-
GO Biological Process	muscle organ development	1e-35	-	-
GO Biological Process	muscle system process	1e-30	-	-
GO Biological Process	muscle tissue development	1e-35	-	-
GO Biological Process	myoblast fusion	1e-25	-	-
GO Biological Process	myofibril assembly	1e-25	-	-
GO Biological Process	myotube cell development	1e-30	-	-
GO Biological Process	natural killer cell mediated cytotoxicity	1e-30	-	-
GO Biological Process	negative regulation of alpha-beta T cell activation	-	0.0001	-
GO Biological Process	negative regulation of androgen receptor signaling pathway	1e-30	-	-
GO Biological Process	negative regulation of angiogenesis	1e-30	-	-
GO Biological Process	negative regulation of autophagy	1e-25	-	-
GO Biological Process	negative regulation of blood vessel endothelial cell migration	-	-	1e-15
GO Biological Process	negative regulation of cell development	-	-	1e-20
GO Biological Process	negative regulation of cell growth	-	1e-15	-
GO Biological Process	negative regulation of cell migration involved in sprouting angiogenesis	-	-	1e-10
GO Biological Process	negative regulation of cell morphogenesis involved in differentiation	1e-30	-	-
GO Biological Process	negative regulation of cyclic-nucleotide phosphodiesterase activity	-	-	1e-15
GO Biological Process	negative regulation of cytokine secretion involved in immune response	-	0.0001	-
GO Biological Process	negative regulation of DNA-dependent transcription, elongation	1e-25	-	-
GO Biological Process	negative regulation of epithelial to mesenchymal transition	1e-30	-	-
GO Biological Process	negative regulation of extrinsic apoptotic signaling pathway in absence of ligand	-	1e-15	-
GO Biological Process	negative regulation of focal adhesion assembly	1e-25	-	-
GO Biological Process	negative regulation of glial cell proliferation	1e-25	-	1e-10
GO Biological Process	negative regulation of growth	-	1e-15	-
GO Biological Process	negative regulation of hematopoietic progenitor cell differentiation	-	1e-15	-
GO Biological Process	negative regulation of immune effector process	-	0.0001	-
GO Biological Process	negative regulation of interleukin-6 production	1e-25	-	-
GO Biological Process	negative regulation of megakaryocyte differentiation	-	1e-15	-
GO Biological Process	negative regulation of mRNA processing	-	1e-15	-
GO Biological Process	negative regulation of mRNA splicing, via spliceosome	-	1e-15	-
GO Biological Process	negative regulation of myeloid cell differentiation	-	1e-15	-
GO Biological Process	negative regulation of myotube differentiation	-	-	1e-15
GO Biological Process	negative regulation of Notch signaling pathway	1e-25	-	1e-20
GO Biological Process	negative regulation of osteoblast differentiation	1e-25	-	-
GO Biological Process	negative regulation of phospholipid biosynthetic process	-	-	1e-15
GO Biological Process	negative regulation of platelet activation	-	-	1e-15
GO Biological Process	negative regulation of protein import into nucleus, translocation	-	0.0001	-
GO Biological Process	negative regulation of protein kinase activity by regulation of protein phosphorylation	-	-	1e-10
GO Biological Process	negative regulation of RNA splicing	-	1e-15	-
GO Biological Process	negative regulation of smooth muscle cell proliferation	-	-	1e-15
GO Biological Process	negative regulation of striated muscle cell differentiation	-	-	1e-15
GO Biological Process	negative regulation of synaptic transmission, GABAergic	1e-25	-	-
GO Biological Process	negative regulation of transcription elongation from RNA polymerase II promoter	1e-25	-	-
GO Biological Process	negative regulation of transforming growth factor beta1 production	1e-30	-	-
GO Biological Process	negative regulation of translation	-	1e-15	-
GO Biological Process	negative regulation of translation in response to stress	-	-	1e-10
GO Biological Process	negative regulation of tumor necrosis factor production	1e-30	-	-
GO Biological Process	nephron epithelium development	1e-30	-	-
GO Biological Process	nephron tubule development	1e-30	-	-
GO Biological Process	neural tube patterning	1e-35	-	-
GO Biological Process	neurological system process involved in regulation of systemic arterial blood pressure	1e-25	-	-
GO Biological Process	neuromuscular synaptic transmission	1e-25	-	-
GO Biological Process	neuron fate specification	1e-35	-	-
GO Biological Process	neurotransmitter secretion	1e-25	-	-
GO Biological Process	neurotransmitter transport	1e-30	-	-
GO Biological Process	neutral amino acid transport	1e-25	-	-
GO Biological Process	nitrate metabolic process	1e-25	-	-
GO Biological Process	Notch signaling involved in heart development	-	-	1e-15
GO Biological Process	notochord formation	1e-30	-	-
GO Biological Process	notochord morphogenesis	1e-30	-	-
GO Biological Process	nuclear export	-	1e-15	-
GO Biological Process	nuclear import	-	1e-15	-
GO Biological Process	nuclear transport	-	1e-15	-
GO Biological Process	nuclear-transcribed mRNA catabolic process	-	1e-15	-
GO Biological Process	nuclear-transcribed mRNA catabolic process, nonsense-mediated decay	-	1e-15	-
GO Biological Process	nucleobase-containing compound catabolic process	-	1e-15	-
GO Biological Process	nucleobase-containing compound transport	-	1e-15	-
GO Biological Process	nucleocytoplasmic transport	-	1e-15	-
GO Biological Process	nucleoside monophosphate biosynthetic process	1e-35	-	-
GO Biological Process	nucleoside triphosphate biosynthetic process	1e-35	-	-
GO Biological Process	nucleosome assembly	-	1e-15	-
GO Biological Process	nucleosome disassembly	-	1e-15	-
GO Biological Process	nucleosome organization	-	1e-15	-
GO Biological Process	nucleotide-binding domain, leucine rich repeat containing receptor signaling pathway	-	1e-15	-
GO Biological Process	oocyte development	-	-	1e-15
GO Biological Process	oocyte differentiation	-	-	1e-15
GO Biological Process	oocyte maturation	-	-	1e-15
GO Biological Process	organ growth	1e-30	-	1e-15
GO Biological Process	organic cyclic compound catabolic process	-	1e-15	-
GO Biological Process	osteoblast development	1e-25	-	-
GO Biological Process	osteoclast differentiation	1e-30	-	-
GO Biological Process	oxalate transport	-	-	1e-10
GO Biological Process	peripheral nervous system axon regeneration	1e-25	-	-
GO Biological Process	phasic smooth muscle contraction	-	-	1e-10
GO Biological Process	phosphatidic acid biosynthetic process	1e-35	-	-
GO Biological Process	phosphatidylinositol dephosphorylation	1e-25	-	-
GO Biological Process	placenta development	-	-	1e-15
GO Biological Process	plasma membrane organization	-	-	1e-10
GO Biological Process	platelet degranulation	-	1e-15	-
GO Biological Process	polyamine biosynthetic process	-	1e-15	-
GO Biological Process	polyol biosynthetic process	-	-	1e-15
GO Biological Process	positive regulation of actin filament bundle assembly	1e-25	-	-
GO Biological Process	positive regulation of anterior head development	1e-30	-	-
GO Biological Process	positive regulation of astrocyte differentiation	-	-	1e-10
GO Biological Process	positive regulation of cardioblast differentiation	1e-30	-	-
GO Biological Process	positive regulation of cell cycle checkpoint	1e-30	-	-
GO Biological Process	positive regulation of cell migration by vascular endothelial growth factor signaling pathway	-	-	1e-10
GO Biological Process	positive regulation of cell morphogenesis involved in differentiation	-	-	1e-20
GO Biological Process	positive regulation of cell-cell adhesion	1e-35	-	-
GO Biological Process	positive regulation of cellular catabolic process	1e-30	-	-
GO Biological Process	positive regulation of cerebellar granule cell precursor proliferation	1e-30	-	-
GO Biological Process	positive regulation of chemokine (C-X-C motif) ligand 2 production	1e-35	-	-
GO Biological Process	positive regulation of chronic inflammatory response to antigenic stimulus	1e-35	-	-
GO Biological Process	positive regulation of coagulation	-	-	1e-15
GO Biological Process	positive regulation of CREB transcription factor activity	-	-	1e-15
GO Biological Process	positive regulation of cyclic-nucleotide phosphodiesterase activity	1e-25	-	-
GO Biological Process	positive regulation of dephosphorylation	1e-25	-	-
GO Biological Process	positive regulation of DNA-dependent transcription, initiation	1e-25	-	-
GO Biological Process	positive regulation of dopamine uptake involved in synaptic transmission	1e-25	-	-
GO Biological Process	positive regulation of embryonic development	1e-25	-	-
GO Biological Process	positive regulation of endocytic recycling	1e-30	-	-
GO Biological Process	positive regulation of endothelial cell chemotaxis by VEGF-activated vascular endothelial growth factor receptor signaling pathway	-	-	1e-10
GO Biological Process	positive regulation of epithelial to mesenchymal transition	-	-	1e-20
GO Biological Process	positive regulation of execution phase of apoptosis	1e-25	-	-
GO Biological Process	positive regulation of gastrulation	1e-30	-	-
GO Biological Process	positive regulation of granulocyte differentiation	-	0.0001	-
GO Biological Process	positive regulation of hematopoietic progenitor cell differentiation	-	-	1e-10
GO Biological Process	positive regulation of histone modification	-	0.0001	-
GO Biological Process	positive regulation of immature T cell proliferation in thymus	1e-30	-	-
GO Biological Process	positive regulation of interferon-gamma biosynthetic process	1e-25	-	-
GO Biological Process	positive regulation of lipid metabolic process	-	0.0001	-
GO Biological Process	positive regulation of mammary gland epithelial cell proliferation	1e-25	-	-
GO Biological Process	positive regulation of megakaryocyte differentiation	-	-	1e-10
GO Biological Process	positive regulation of MHC class I biosynthetic process	-	-	1e-10
GO Biological Process	positive regulation of monooxygenase activity	-	1e-15	-
GO Biological Process	positive regulation of mRNA catabolic process	-	-	1e-10
GO Biological Process	positive regulation of myoblast fusion	1e-30	-	-
GO Biological Process	positive regulation of neuron apoptotic process	-	1e-15	-
GO Biological Process	positive regulation of neuron death	-	1e-15	-
GO Biological Process	positive regulation of oligodendrocyte differentiation	1e-25	-	-
GO Biological Process	positive regulation of penile erection	-	0.0001	-
GO Biological Process	positive regulation of protein dephosphorylation	1e-25	-	-
GO Biological Process	positive regulation of protein kinase C signaling cascade	1e-25	-	1e-20
GO Biological Process	positive regulation of protein tyrosine kinase activity	1e-30	-	-
GO Biological Process	positive regulation of smoothened signaling pathway	1e-30	-	-
GO Biological Process	positive regulation of stem cell differentiation	1e-30	-	-
GO Biological Process	positive regulation of stress fiber assembly	1e-25	-	-
GO Biological Process	positive regulation of transcription from RNA polymerase II promoter in response to stress	1e-25	-	1e-20
GO Biological Process	positive regulation of transcription initiation from RNA polymerase II promoter	1e-25	-	-
GO Biological Process	positive regulation of type I interferon production	-	1e-15	-
GO Biological Process	positive regulation of viral transcription	-	1e-15	-
GO Biological Process	positive T cell selection	1e-25	-	-
GO Biological Process	posttranscriptional regulation of gene expression	-	1e-15	-
GO Biological Process	potassium ion transmembrane transport	1e-30	-	-
GO Biological Process	potassium ion transport	1e-35	-	-
GO Biological Process	proline catabolic process	-	-	1e-10
GO Biological Process	prostaglandin biosynthetic process	-	-	1e-20
GO Biological Process	prostaglandin metabolic process	-	-	1e-20
GO Biological Process	prostate glandular acinus development	1e-30	-	-
GO Biological Process	protein citrullination	-	-	1e-10
GO Biological Process	protein complex disassembly	-	1e-15	-
GO Biological Process	protein complex subunit organization	-	1e-15	-
GO Biological Process	protein homotrimerization	-	-	1e-15
GO Biological Process	protein import into peroxisome matrix	1e-30	-	-
GO Biological Process	protein kinase C signaling cascade	1e-25	-	1e-10
GO Biological Process	protein localization to endoplasmic reticulum	-	1e-15	-
GO Biological Process	protein localization to membrane	-	1e-15	-
GO Biological Process	protein localization to organelle	-	1e-15	-
GO Biological Process	protein poly-ADP-ribosylation	1e-25	-	-
GO Biological Process	protein targeting	-	1e-15	-
GO Biological Process	protein targeting to ER	-	1e-15	-
GO Biological Process	protein targeting to membrane	-	1e-15	-
GO Biological Process	protein targeting to plasma membrane	1e-25	-	1e-10
GO Biological Process	protein-DNA complex assembly	-	1e-15	-
GO Biological Process	protein-DNA complex subunit organization	-	1e-15	-
GO Biological Process	pulmonary valve morphogenesis	-	-	1e-10
GO Biological Process	pyruvate metabolic process	-	-	1e-10
GO Biological Process	quaternary ammonium group transport	1e-25	-	1e-10
GO Biological Process	regulation of activin receptor signaling pathway	1e-25	-	-
GO Biological Process	regulation of alternative mRNA splicing, via spliceosome	-	1e-15	-
GO Biological Process	regulation of antigen receptor-mediated signaling pathway	-	0.0001	-
GO Biological Process	regulation of autophagy	1e-30	-	-
GO Biological Process	regulation of axon diameter	1e-30	-	-
GO Biological Process	regulation of blood vessel endothelial cell migration	-	-	1e-15
GO Biological Process	regulation of branching involved in prostate gland morphogenesis	1e-25	-	1e-10
GO Biological Process	regulation of canonical Wnt receptor signaling pathway involved in controlling type B pancreatic cell proliferation	1e-30	-	-
GO Biological Process	regulation of cardioblast differentiation	1e-30	-	-
GO Biological Process	regulation of cell projection size	1e-30	-	-
GO Biological Process	regulation of cerebellar granule cell precursor proliferation	1e-30	-	-
GO Biological Process	regulation of chemokine (C-X-C motif) ligand 2 production	1e-35	-	-
GO Biological Process	regulation of chronic inflammatory response to antigenic stimulus	1e-25	-	-
GO Biological Process	regulation of cyclic-nucleotide phosphodiesterase activity	1e-25	-	1e-15
GO Biological Process	regulation of cytokine production involved in immune response	-	0.0001	-
GO Biological Process	regulation of DNA-dependent transcription in response to stress	-	1e-15	-
GO Biological Process	regulation of endothelial cell chemotaxis	-	-	1e-20
GO Biological Process	regulation of endothelial cell migration	-	-	1e-20
GO Biological Process	regulation of epithelial to mesenchymal transition	-	-	1e-20
GO Biological Process	regulation of execution phase of apoptosis	1e-25	-	-
GO Biological Process	regulation of exit from mitosis	-	1e-15	-
GO Biological Process	regulation of gene silencing	-	1e-15	-
GO Biological Process	regulation of glial cell proliferation	1e-25	-	1e-10
GO Biological Process	regulation of hematopoietic progenitor cell differentiation	-	1e-15	-
GO Biological Process	regulation of lipid transport by positive regulation of transcription from RNA polymerase II promoter	-	1e-15	-
GO Biological Process	regulation of lipid transport by regulation of transcription from RNA polymerase II promoter	-	1e-15	-
GO Biological Process	regulation of lipoprotein particle clearance	1e-30	-	-
GO Biological Process	regulation of low-density lipoprotein particle receptor catabolic process	1e-30	-	-
GO Biological Process	regulation of mast cell differentiation	1e-25	-	-
GO Biological Process	regulation of megakaryocyte differentiation	-	1e-15	-
GO Biological Process	regulation of meiosis	-	-	1e-20
GO Biological Process	regulation of meiotic cell cycle	-	-	1e-20
GO Biological Process	regulation of mitosis	-	1e-15	-
GO Biological Process	regulation of mRNA processing	-	1e-15	-
GO Biological Process	regulation of mRNA splicing, via spliceosome	-	1e-15	-
GO Biological Process	regulation of myeloid cell differentiation	-	1e-15	-
GO Biological Process	regulation of neuronal synaptic plasticity	1e-25	-	1e-15
GO Biological Process	regulation of neurotransmitter levels	1e-25	-	-
GO Biological Process	regulation of nodal signaling pathway	1e-30	-	-
GO Biological Process	regulation of Notch signaling pathway	1e-25	-	1e-15
GO Biological Process	regulation of phosphatidylcholine catabolic process	1e-25	-	-
GO Biological Process	regulation of phospholipid catabolic process	1e-25	-	-
GO Biological Process	regulation of protein complex disassembly	-	1e-15	-
GO Biological Process	regulation of protein dephosphorylation	1e-25	-	-
GO Biological Process	regulation of protein import into nucleus, translocation	1e-30	-	1e-10
GO Biological Process	regulation of protein kinase C signaling cascade	1e-25	-	-
GO Biological Process	regulation of protein ubiquitination involved in ubiquitin-dependent protein catabolic process	-	-	1e-15
GO Biological Process	regulation of RNA splicing	-	1e-15	-
GO Biological Process	regulation of symbiosis, encompassing mutualism through parasitism	-	1e-15	-
GO Biological Process	regulation of transcription from RNA polymerase II promoter in response to hypoxia	-	-	1e-10
GO Biological Process	regulation of transcription from RNA polymerase II promoter in response to stress	-	-	1e-15
GO Biological Process	regulation of transcription from RNA polymerase II promoter involved in forebrain neuron fate commitment	1e-35	-	-
GO Biological Process	regulation of transcription from RNA polymerase II promoter involved in myocardial precursor cell differentiation	1e-25	-	-
GO Biological Process	regulation of transforming growth factor beta production	1e-30	-	-
GO Biological Process	regulation of transforming growth factor beta1 production	1e-30	-	-
GO Biological Process	regulation of translation	-	1e-15	-
GO Biological Process	regulation of translational initiation	-	1e-15	-
GO Biological Process	regulation of translational initiation in response to stress	-	-	1e-10
GO Biological Process	regulation of viral process	-	1e-15	-
GO Biological Process	release of cytochrome c from mitochondria	-	-	1e-10
GO Biological Process	renal inner medulla development	-	1e-15	-
GO Biological Process	renal outer medulla development	-	1e-15	-
GO Biological Process	response to alkalinity	-	-	1e-20
GO Biological Process	response to arsenic-containing substance	-	1e-15	-
GO Biological Process	response to caffeine	1e-35	0.0001	-
GO Biological Process	response to electrical stimulus	1e-25	-	-
GO Biological Process	response to gonadotropin stimulus	1e-30	-	1e-10
GO Biological Process	response to hydroxyisoflavone	1e-25	-	-
GO Biological Process	response to interferon-gamma	-	1e-15	-
GO Biological Process	response to nitrosative stress	1e-30	-	-
GO Biological Process	response to phenylpropanoid	1e-25	-	-
GO Biological Process	response to type I interferon	-	1e-15	-
GO Biological Process	response to UV-A	1e-25	-	-
GO Biological Process	response to vitamin K	1e-25	-	-
GO Biological Process	retrograde vesicle-mediated transport, Golgi to ER	-	0.0001	-
GO Biological Process	ribonucleoprotein complex assembly	-	1e-15	-
GO Biological Process	ribonucleoprotein complex biogenesis	-	1e-15	-
GO Biological Process	ribonucleoprotein complex subunit organization	-	1e-15	-
GO Biological Process	ribonucleoside monophosphate biosynthetic process	1e-35	-	-
GO Biological Process	ribonucleoside triphosphate biosynthetic process	1e-35	-	-
GO Biological Process	ribosomal large subunit biogenesis	-	1e-15	-
GO Biological Process	ribosomal small subunit biogenesis	-	1e-15	-
GO Biological Process	ribosome biogenesis	-	1e-15	-
GO Biological Process	RNA 3'-end processing	-	1e-15	-
GO Biological Process	RNA catabolic process	-	1e-15	-
GO Biological Process	RNA export from nucleus	-	1e-15	-
GO Biological Process	RNA localization	-	1e-15	-
GO Biological Process	RNA methylation	-	-	1e-15
GO Biological Process	RNA processing	-	1e-15	-
GO Biological Process	RNA splicing	-	1e-15	-
GO Biological Process	RNA splicing, via transesterification reactions	-	1e-15	-
GO Biological Process	RNA transport	-	1e-15	-
GO Biological Process	sarcomere organization	-	-	1e-10
GO Biological Process	secretion	-	-	1e-20
GO Biological Process	secretion by cell	-	-	1e-20
GO Biological Process	selenium compound metabolic process	-	1e-15	-
GO Biological Process	septum secundum development	1e-25	-	-
GO Biological Process	signal complex assembly	-	-	1e-10
GO Biological Process	signal release	1e-25	-	-
GO Biological Process	signal transduction involved in regulation of gene expression	1e-30	-	-
GO Biological Process	single-organism membrane organization	-	1e-15	-
GO Biological Process	skeletal muscle cell differentiation	1e-25	-	1e-15
GO Biological Process	skeletal muscle fiber adaptation	1e-30	-	-
GO Biological Process	skeletal muscle organ development	1e-30	-	1e-15
GO Biological Process	skeletal muscle tissue development	1e-30	-	1e-15
GO Biological Process	sodium-dependent phosphate transport	1e-25	-	-
GO Biological Process	somatic motor neuron differentiation	1e-35	-	-
GO Biological Process	somite development	1e-30	-	-
GO Biological Process	somitogenesis	1e-30	-	-
GO Biological Process	spinal cord association neuron differentiation	1e-35	-	1e-10
GO Biological Process	spinal cord development	1e-35	-	-
GO Biological Process	spinal cord dorsal/ventral patterning	1e-35	-	-
GO Biological Process	spinal cord patterning	1e-35	-	-
GO Biological Process	spongiotrophoblast differentiation	-	-	1e-10
GO Biological Process	SREBP signaling pathway	-	-	1e-10
GO Biological Process	SRP-dependent cotranslational protein targeting to membrane	-	1e-15	-
GO Biological Process	stem cell proliferation	-	0.0001	-
GO Biological Process	sterol metabolic process	1e-30	-	1e-10
GO Biological Process	striated muscle adaptation	1e-30	-	-
GO Biological Process	striated muscle cell proliferation	-	-	1e-20
GO Biological Process	striated muscle tissue development	1e-35	-	-
GO Biological Process	surfactant homeostasis	-	-	1e-15
GO Biological Process	symbiosis, encompassing mutualism through parasitism	-	1e-15	-
GO Biological Process	synaptic vesicle targeting	-	-	1e-15
GO Biological Process	T-helper 17 cell differentiation	1e-25	-	-
GO Biological Process	T-helper cell lineage commitment	1e-25	-	-
GO Biological Process	telomere maintenance	-	1e-15	-
GO Biological Process	telomere organization	-	1e-15	-
GO Biological Process	termination of RNA polymerase II transcription	-	1e-15	-
GO Biological Process	tooth mineralization	1e-25	-	-
GO Biological Process	trachea development	-	0.0001	-
GO Biological Process	trachea morphogenesis	-	0.0001	-
GO Biological Process	transcription elongation from RNA polymerase II promoter	-	1e-15	-
GO Biological Process	translation	-	1e-15	-
GO Biological Process	translational elongation	-	1e-15	-
GO Biological Process	translational initiation	-	1e-15	-
GO Biological Process	translational termination	-	1e-15	-
GO Biological Process	triglyceride biosynthetic process	1e-30	-	-
GO Biological Process	type I interferon-mediated signaling pathway	-	1e-15	-
GO Biological Process	vascular endothelial growth factor receptor-2 signaling pathway	-	-	1e-20
GO Biological Process	vascular smooth muscle cell differentiation	1e-25	-	1e-10
GO Biological Process	vasculogenesis involved in coronary vascular morphogenesis	1e-30	-	-
GO Biological Process	venous blood vessel development	1e-25	-	1e-15
GO Biological Process	venous blood vessel morphogenesis	1e-25	-	1e-10
GO Biological Process	ventral spinal cord development	1e-35	-	-
GO Biological Process	ventral spinal cord interneuron differentiation	1e-35	-	-
GO Biological Process	ventral spinal cord interneuron fate commitment	1e-35	-	-
GO Biological Process	ventral spinal cord interneuron specification	1e-35	-	-
GO Biological Process	ventricular cardiac muscle cell differentiation	-	-	1e-15
GO Biological Process	ventricular cardiac muscle tissue development	1e-30	-	1e-15
GO Biological Process	ventricular cardiac muscle tissue morphogenesis	1e-25	-	1e-15
GO Biological Process	ventricular trabecula myocardium morphogenesis	-	-	1e-15
GO Biological Process	viral entry into host cell	1e-35	-	-
GO Biological Process	viral gene expression	-	1e-15	-
GO Biological Process	viral life cycle	-	1e-15	-
GO Biological Process	viral process	-	1e-15	-
GO Biological Process	viral transcription	-	1e-15	-
GO Cellular Component	actin cytoskeleton	-	1e-15	-
GO Cellular Component	actomyosin	1e-30	-	1e-10
GO Cellular Component	anchoring collagen	1e-25	-	1e-10
GO Cellular Component	annulate lamellae	-	0.0001	-
GO Cellular Component	axon terminus	1e-30	-	-
GO Cellular Component	basal plasma membrane	1e-30	-	-
GO Cellular Component	basement membrane	1e-30	-	-
GO Cellular Component	basolateral plasma membrane	1e-30	-	-
GO Cellular Component	CAF-1 complex	1e-25	-	-
GO Cellular Component	catalytic step 2 spliceosome	-	1e-15	-
GO Cellular Component	CCAAT-binding factor complex	-	1e-15	1e-30
GO Cellular Component	cell cortex part	1e-25	-	1e-10
GO Cellular Component	chromatin	-	1e-15	-
GO Cellular Component	chromosomal part	-	1e-15	-
GO Cellular Component	chromosome	-	1e-15	-
GO Cellular Component	ciliary rootlet	-	-	1e-15
GO Cellular Component	cis-Golgi network	-	0.0001	-
GO Cellular Component	collagen type IX	1e-25	-	-
GO Cellular Component	cortical actin cytoskeleton	1e-25	-	1e-10
GO Cellular Component	cortical cytoskeleton	1e-30	-	1e-10
GO Cellular Component	cytoplasmic chromosome	-	1e-15	-
GO Cellular Component	cytoplasmic stress granule	-	1e-15	-
GO Cellular Component	cytosolic large ribosomal subunit	-	1e-15	-
GO Cellular Component	cytosolic part	-	1e-15	-
GO Cellular Component	cytosolic ribosome	-	1e-15	-
GO Cellular Component	cytosolic small ribosomal subunit	-	1e-15	-
GO Cellular Component	DNA packaging complex	-	1e-15	-
GO Cellular Component	DNA-directed RNA polymerase II, holoenzyme	-	1e-15	-
GO Cellular Component	endoplasmic reticulum lumen	1e-30	-	1e-15
GO Cellular Component	euchromatin	-	1e-15	-
GO Cellular Component	eukaryotic translation initiation factor 4F complex	-	0.0001	-
GO Cellular Component	exon-exon junction complex	-	1e-15	-
GO Cellular Component	extracellular membrane-bounded organelle	-	1e-15	-
GO Cellular Component	extracellular vesicular exosome	-	1e-15	-
GO Cellular Component	FACIT collagen	1e-25	-	-
GO Cellular Component	GAIT complex	-	1e-15	-
GO Cellular Component	histone acetyltransferase complex	1e-30	-	-
GO Cellular Component	junctional sarcoplasmic reticulum membrane	1e-30	-	-
GO Cellular Component	large ribosomal subunit	-	1e-15	-
GO Cellular Component	neurofilament cytoskeleton	1e-30	-	-
GO Cellular Component	nuclear body	-	1e-15	-
GO Cellular Component	nuclear centromeric heterochromatin	-	1e-15	-
GO Cellular Component	nuclear DNA-directed RNA polymerase complex	-	0.0001	-
GO Cellular Component	nuclear euchromatin	-	1e-15	-
GO Cellular Component	nuclear heterochromatin	-	1e-15	-
GO Cellular Component	nuclear inner membrane	-	1e-15	-
GO Cellular Component	nuclear speck	-	1e-15	-
GO Cellular Component	nuclear transcription factor complex	-	1e-15	-
GO Cellular Component	nucleolus	-	1e-15	-
GO Cellular Component	nucleoplasm	-	1e-15	-
GO Cellular Component	nucleosome	-	1e-15	-
GO Cellular Component	phagocytic cup	-	1e-15	-
GO Cellular Component	podosome	-	1e-15	-
GO Cellular Component	protein-DNA complex	-	1e-15	-
GO Cellular Component	ribonucleoprotein complex	-	1e-15	-
GO Cellular Component	ribosomal subunit	-	1e-15	-
GO Cellular Component	ribosome	-	1e-15	-
GO Cellular Component	ribosome	-	1e-15	-
GO Cellular Component	RNA polymerase complex	-	0.0001	-
GO Cellular Component	small ribosomal subunit	-	1e-15	-
GO Cellular Component	spectrin	1e-25	-	-
GO Cellular Component	spliceosomal complex	-	1e-15	-
GO Cellular Component	SUN-KASH complex	1e-25	-	-
GO Cellular Component	terminal bouton	1e-30	-	-
GO Cellular Component	TORC1 complex	1e-25	-	-
GO Cellular Component	U12-type spliceosomal complex	-	1e-15	-
GO Cellular Component	viral capsid	-	1e-15	-
GO Cellular Component	viral nucleocapsid	-	1e-15	-
GO Cellular Component	virion part	-	1e-15	-
GO Cellular Component	voltage-gated potassium channel complex	1e-30	-	-
GO Molecular Function	1-acylglycerol-3-phosphate O-acyltransferase activity	1e-35	-	-
GO Molecular Function	ankyrin binding	1e-25	-	1e-10
GO Molecular Function	beta-galactoside (CMP) alpha-2,3-sialyltransferase activity	1e-30	-	-
GO Molecular Function	biotin binding	1e-30	-	-
GO Molecular Function	delayed rectifier potassium channel activity	1e-30	-	-
GO Molecular Function	double-stranded DNA binding	-	1e-15	-
GO Molecular Function	double-stranded RNA adenosine deaminase activity	1e-30	-	-
GO Molecular Function	double-stranded RNA binding	-	1e-15	-
GO Molecular Function	extracellular matrix structural constituent	1e-30	-	1e-15
GO Molecular Function	extracellular matrix structural constituent conferring tensile strength	1e-25	-	-
GO Molecular Function	glucuronosyl-N-acetylgalactosaminyl-proteoglycan 4-beta-N-acetylgalactosaminyltransferase activity	1e-30	-	-
GO Molecular Function	guanyl-nucleotide exchange factor activity	1e-35	-	-
GO Molecular Function	histone methyltransferase activity	1e-25	-	-
GO Molecular Function	histone-lysine N-methyltransferase activity	1e-25	-	-
GO Molecular Function	insulin receptor substrate binding	1e-25	-	-
GO Molecular Function	kinesin binding	-	-	1e-15
GO Molecular Function	ligand-dependent nuclear receptor transcription coactivator activity	-	0.0001	-
GO Molecular Function	low voltage-gated calcium channel activity	-	-	1e-20
GO Molecular Function	mRNA 3'-UTR binding	-	0.0001	-
GO Molecular Function	mRNA binding	-	1e-15	-
GO Molecular Function	neurotransmitter transporter activity	1e-30	-	-
GO Molecular Function	neurotransmitter:sodium symporter activity	1e-30	-	-
GO Molecular Function	nitrate reductase activity	1e-35	-	-
GO Molecular Function	non-membrane spanning protein tyrosine kinase activity	1e-30	-	-
GO Molecular Function	O-acyltransferase activity	1e-35	-	-
GO Molecular Function	oxidoreductase activity, acting on paired donors, with incorporation or reduction of molecular oxygen, reduced iron-sulfur protein as one donor, and incorporation of one atom of oxygen	1e-35	-	-
GO Molecular Function	peroxisome proliferator activated receptor binding	1e-25	-	-
GO Molecular Function	potassium channel activity	1e-35	-	-
GO Molecular Function	potassium ion transmembrane transporter activity	1e-35	-	-
GO Molecular Function	pre-mRNA binding	-	1e-15	-
GO Molecular Function	pre-mRNA intronic binding	-	1e-15	-
GO Molecular Function	protein heterodimerization activity	-	1e-15	-
GO Molecular Function	protein-lysine N-methyltransferase activity	1e-25	-	-
GO Molecular Function	Ras guanyl-nucleotide exchange factor activity	1e-25	-	-
GO Molecular Function	Rho guanyl-nucleotide exchange factor activity	1e-35	-	-
GO Molecular Function	RNA binding	-	1e-15	-
GO Molecular Function	RNA polymerase II transcription corepressor activity	1e-35	-	-
GO Molecular Function	RNA polymerase II transcription factor binding transcription factor activity involved in negative regulation of transcription	1e-35	-	-
GO Molecular Function	rRNA binding	-	1e-15	-
GO Molecular Function	RS domain binding	-	1e-15	-
GO Molecular Function	single-stranded RNA binding	-	0.0001	-
GO Molecular Function	steroid 11-beta-monooxygenase activity	1e-35	-	-
GO Molecular Function	structural constituent of ribosome	-	1e-15	-
GO Molecular Function	structural molecule activity	-	1e-15	-
GO Molecular Function	structure-specific DNA binding	-	1e-15	-
GO Molecular Function	thyroid hormone receptor binding	-	0.0001	-
GO Molecular Function	TPR domain binding	-	-	1e-15
GO Molecular Function	very-low-density lipoprotein particle receptor binding	1e-30	-	-
GO Molecular Function	voltage-gated cation channel activity	1e-35	-	-
GO Molecular Function	voltage-gated ion channel activity	1e-35	-	-
MSigDB Pathway	Adherens junction	1e-30	-	-
MSigDB Pathway	Adipocytokine signaling pathway	1e-25	-	1e-10
MSigDB Pathway	Alpha6 beta4 integrin-ligand interactions	1e-25	-	-
MSigDB Pathway	B cell receptor signaling pathway	-	1e-15	-
MSigDB Pathway	Basal transcription factors	-	1e-15	-
MSigDB Pathway	Base excision repair	-	-	1e-10
MSigDB Pathway	Beta1 integrin cell surface interactions	1e-30	-	-
MSigDB Pathway	Cadmium induces DNA synthesis and proliferation in macrophages	-	1e-15	-
MSigDB Pathway	CARM1 and Regulation of the Estrogen Receptor	-	1e-15	-
MSigDB Pathway	Class I PI3K signaling events	1e-30	-	-
MSigDB Pathway	CXCR4-mediated signaling events	-	1e-15	-
MSigDB Pathway	Downstream signaling in na&amp;#xef;ve CD8+ T cells	-	1e-15	-
MSigDB Pathway	E2F transcription factor network	-	1e-15	-
MSigDB Pathway	ECM-receptor interaction	1e-30	-	-
MSigDB Pathway	EGF receptor (ErbB1) signaling pathway	-	1e-15	-
MSigDB Pathway	Endothelins	1e-25	-	-
MSigDB Pathway	EPHA2 forward signaling	1e-30	-	1e-10
MSigDB Pathway	Erythropoietin mediated neuroprotection through NF-kB	-	-	1e-10
MSigDB Pathway	Eukaryotic protein translation	-	1e-15	-
MSigDB Pathway	fl-arrestins in GPCR Desensitization	-	-	1e-20
MSigDB Pathway	FOXA2 and FOXA3 transcription factor networks	1e-30	-	-
MSigDB Pathway	Free Radical Induced Apoptosis	-	0.0001	-
MSigDB Pathway	G alpha 12 Pathway	-	-	1e-10
MSigDB Pathway	Genes involved in 3' -UTR-mediated translational regulation	-	1e-15	-
MSigDB Pathway	Genes involved in Abortive elongation of HIV-1 transcript in the absence of Tat	-	1e-15	-
MSigDB Pathway	Genes involved in Activation of Chaperone Genes by ATF6-alpha	-	1e-15	-
MSigDB Pathway	Genes involved in Activation of Chaperones by ATF6-alpha	-	1e-15	-
MSigDB Pathway	Genes involved in Activation of Genes by ATF4	-	1e-15	-
MSigDB Pathway	Genes involved in Activation of the mRNA upon binding of the cap-binding complex and eIFs, and subsequent binding to 43S	-	1e-15	-
MSigDB Pathway	Genes involved in Amine compound SLC transporters	1e-25	-	-
MSigDB Pathway	Genes involved in Amine-derived hormones	1e-25	-	-
MSigDB Pathway	Genes involved in Amyloids	-	1e-15	-
MSigDB Pathway	Genes involved in Antiviral mechanism by IFN-stimulated genes	-	0.0001	-
MSigDB Pathway	Genes involved in Apoptosis induced DNA fragmentation	-	1e-15	-
MSigDB Pathway	Genes involved in Apoptotic execution phase	-	1e-15	-
MSigDB Pathway	Genes involved in Base Excision Repair	-	-	1e-10
MSigDB Pathway	Genes involved in Cell Cycle	-	1e-15	-
MSigDB Pathway	Genes involved in Cell death signalling via NRAGE, NRIF and NADE	1e-25	-	-
MSigDB Pathway	Genes involved in Chromosome Maintenance	-	1e-15	-
MSigDB Pathway	Genes involved in Circadian Clock	-	0.0001	-
MSigDB Pathway	Genes involved in Class B/2 (Secretin family receptors)	1e-25	-	-
MSigDB Pathway	Genes involved in Cleavage of Growing Transcript in the Termination Region	-	1e-15	-
MSigDB Pathway	Genes involved in Collagen formation	1e-30	-	-
MSigDB Pathway	Genes involved in Deposition of New CENPA-containing Nucleosomes at the Centromere	-	1e-15	-
MSigDB Pathway	Genes involved in Elongation arrest and recovery	-	1e-15	-
MSigDB Pathway	Genes involved in Extracellular matrix organization	1e-30	-	-
MSigDB Pathway	Genes involved in Factors involved in megakaryocyte development and platelet production	-	1e-15	-
MSigDB Pathway	Genes involved in Formation of RNA Pol II elongation complex	-	1e-15	-
MSigDB Pathway	Genes involved in Formation of the HIV-1 Early Elongation Complex	-	1e-15	-
MSigDB Pathway	Genes involved in Formation of the ternary complex, and subsequently, the 43S complex	-	1e-15	-
MSigDB Pathway	Genes involved in G alpha (12/13) signalling events	1e-25	-	-
MSigDB Pathway	Genes involved in Gluconeogenesis	-	0.0001	-
MSigDB Pathway	Genes involved in Glucose metabolism	-	0.0001	-
MSigDB Pathway	Genes involved in Glycolysis	-	0.0001	-
MSigDB Pathway	Genes involved in HIV Infection	-	1e-15	-
MSigDB Pathway	Genes involved in HIV Life Cycle	-	1e-15	-
MSigDB Pathway	Genes involved in Inflammasomes	-	1e-15	-
MSigDB Pathway	Genes involved in Influenza Life Cycle	-	1e-15	-
MSigDB Pathway	Genes involved in Influenza Viral RNA Transcription and Replication	-	1e-15	-
MSigDB Pathway	Genes involved in Insulin receptor recycling	-	-	1e-10
MSigDB Pathway	Genes involved in Interaction between L1 and Ankyrins	1e-25	-	-
MSigDB Pathway	Genes involved in Interferon alpha/beta signaling	-	1e-15	-
MSigDB Pathway	Genes involved in Interferon gamma signaling	-	1e-15	-
MSigDB Pathway	Genes involved in Interferon Signaling	-	1e-15	-
MSigDB Pathway	Genes involved in Interleukin-2 signaling	-	1e-15	-
MSigDB Pathway	Genes involved in Iron uptake and transport	-	-	1e-10
MSigDB Pathway	Genes involved in Late Phase of HIV Life Cycle	-	1e-15	-
MSigDB Pathway	Genes involved in Latent infection of Homo sapiens with Mycobacterium tuberculosis	-	-	1e-10
MSigDB Pathway	Genes involved in Meiosis	-	1e-15	-
MSigDB Pathway	Genes involved in Meiotic Recombination	-	1e-15	-
MSigDB Pathway	Genes involved in Meiotic Synapsis	-	1e-15	-
MSigDB Pathway	Genes involved in Metabolism of mRNA	-	1e-15	-
MSigDB Pathway	Genes involved in Metabolism of proteins	-	1e-15	-
MSigDB Pathway	Genes involved in Metabolism of RNA	-	1e-15	-
MSigDB Pathway	Genes involved in mRNA 3'-end processing	-	1e-15	-
MSigDB Pathway	Genes involved in mRNA Processing	-	1e-15	-
MSigDB Pathway	Genes involved in mRNA Splicing	-	1e-15	-
MSigDB Pathway	Genes involved in mRNA Splicing - Minor Pathway	-	1e-15	-
MSigDB Pathway	Genes involved in Na+/Cl- dependent neurotransmitter transporters	1e-25	-	-
MSigDB Pathway	Genes involved in NCAM signaling for neurite out-growth	1e-30	-	1e-20
MSigDB Pathway	Genes involved in NCAM1 interactions	1e-30	-	1e-20
MSigDB Pathway	Genes involved in Nonsense Mediated Decay Enhanced by the Exon Junction Complex	-	1e-15	-
MSigDB Pathway	Genes involved in NRAGE signals death through JNK	1e-25	-	-
MSigDB Pathway	Genes involved in Organic cation/anion/zwitterion transport	1e-25	-	-
MSigDB Pathway	Genes involved in p38MAPK events	-	-	1e-10
MSigDB Pathway	Genes involved in p75 NTR receptor-mediated signalling	-	-	1e-20
MSigDB Pathway	Genes involved in Packaging Of Telomere Ends	-	1e-15	-
MSigDB Pathway	Genes involved in Peptide chain elongation	-	1e-15	-
MSigDB Pathway	Genes involved in PERK regulated gene expression	-	1e-15	-
MSigDB Pathway	Genes involved in Potassium Channels	1e-30	-	-
MSigDB Pathway	Genes involved in Processing of Capped Intron-Containing Pre-mRNA	-	1e-15	-
MSigDB Pathway	Genes involved in Regulation of beta-cell development	1e-30	-	-
MSigDB Pathway	Genes involved in Regulation of gene expression in beta cells	1e-35	-	-
MSigDB Pathway	Genes involved in Regulation of mRNA Stability by Proteins that Bind AU-rich Elements	-	0.0001	-
MSigDB Pathway	Genes involved in Resolution of AP sites via the multiple-nucleotide patch replacement pathway	-	-	1e-10
MSigDB Pathway	Genes involved in Response to elevated platelet cytosolic Ca2+	-	1e-15	-
MSigDB Pathway	Genes involved in RNA Polymerase I Promoter Opening	-	1e-15	-
MSigDB Pathway	Genes involved in RNA Polymerase I Transcription	-	1e-15	-
MSigDB Pathway	Genes involved in RNA Polymerase I, RNA Polymerase III, and Mitochondrial Transcription	-	1e-15	-
MSigDB Pathway	Genes involved in RNA Polymerase II Pre-transcription Events	-	1e-15	-
MSigDB Pathway	Genes involved in RNA Polymerase II Transcription	-	1e-15	-
MSigDB Pathway	Genes involved in RNA Polymerase II Transcription Pre-Initiation And Promoter Opening	-	1e-15	-
MSigDB Pathway	Genes involved in RNA Polymerase III Transcription	1e-25	-	-
MSigDB Pathway	Genes involved in RNA Polymerase III Transcription Initiation From Type 3 Promoter	-	1e-15	-
MSigDB Pathway	Genes involved in RORA Activates Circadian Expression	-	-	1e-10
MSigDB Pathway	Genes involved in Sema4D in semaphorin signaling	-	1e-15	-
MSigDB Pathway	Genes involved in Sema4D induced cell migration and growth-cone collapse	-	1e-15	-
MSigDB Pathway	Genes involved in Semaphorin interactions	-	1e-15	-
MSigDB Pathway	Genes involved in Signaling by PDGF	1e-25	-	-
MSigDB Pathway	Genes involved in SRP-dependent cotranslational protein targeting to membrane	-	1e-15	-
MSigDB Pathway	Genes involved in Synthesis of PA	1e-30	-	-
MSigDB Pathway	Genes involved in Tandem pore domain potassium channels	1e-30	-	-
MSigDB Pathway	Genes involved in Telomere Maintenance	-	1e-15	-
MSigDB Pathway	Genes involved in The NLRP3 inflammasome	-	1e-15	-
MSigDB Pathway	Genes involved in Transcription	-	1e-15	-
MSigDB Pathway	Genes involved in Transcriptional Regulation of White Adipocyte Differentiation	-	1e-15	-
MSigDB Pathway	Genes involved in Transferrin endocytosis and recycling	-	-	1e-10
MSigDB Pathway	Genes involved in Translation	-	1e-15	-
MSigDB Pathway	Genes involved in Transport of Mature Transcript to Cytoplasm	-	1e-15	-
MSigDB Pathway	Genes involved in Triglyceride Biosynthesis	1e-30	-	-
MSigDB Pathway	Genes involved in Unfolded Protein Response	-	1e-15	-
MSigDB Pathway	Genes involved in Viral Messenger RNA Synthesis	-	1e-15	-
MSigDB Pathway	Genes involved in Voltage gated Potassium channels	1e-30	-	-
MSigDB Pathway	Genes involved in YAP1- and WWTR1 (TAZ)-stimulated gene expression	-	-	1e-10
MSigDB Pathway	Genes related to the insulin receptor pathway	-	1e-15	-
MSigDB Pathway	Genes related to Wnt-mediated signal transduction	-	1e-15	-
MSigDB Pathway	Glucocorticoid receptor regulatory network	-	1e-15	-
MSigDB Pathway	Hypoxia and p53 in the Cardiovascular system	-	1e-15	-
MSigDB Pathway	Hypoxia-Inducible Factor in the Cardiovascular System	-	-	1e-10
MSigDB Pathway	Insulin signaling pathway	1e-30	-	-
MSigDB Pathway	Integrin Signaling Pathway	1e-30	-	-
MSigDB Pathway	Integrin-linked kinase signaling	-	1e-15	-
MSigDB Pathway	Integrins in angiogenesis	1e-30	-	-
MSigDB Pathway	Leishmania infection	-	1e-15	-
MSigDB Pathway	Leukocyte transendothelial migration	-	1e-15	-
MSigDB Pathway	LKB1 signaling events	-	-	1e-10
MSigDB Pathway	Maturity onset diabetes of the young	1e-25	-	-
MSigDB Pathway	Mechanism of Gene Regulation by Peroxisome Proliferators via PPARa(alpha)	-	1e-15	-
MSigDB Pathway	mTOR signaling pathway	1e-25	-	-
MSigDB Pathway	Neuropeptides VIP and PACAP inhibit the apoptosis of activated T cells	-	-	1e-15
MSigDB Pathway	Notch signaling pathway	-	-	1e-10
MSigDB Pathway	Nuclear receptors coordinate the activities of chromatin remodeling complexes and coactivators to facilitate initiation of transcription in carcinoma cells	-	1e-15	-
MSigDB Pathway	Pathogenic Escherichia coli infection	-	1e-15	-
MSigDB Pathway	PKC-catalyzed phosphorylation of inhibitory phosphoprotein of myosin phosphatase	1e-25	-	-
MSigDB Pathway	Presenilin action in Notch and Wnt signaling	-	-	1e-20
MSigDB Pathway	PTEN is a tumor suppressor that dephosphorylates the lipid messenger phosphatidylinositol triphosphate.	-	1e-15	-
MSigDB Pathway	RAC1 signaling pathway	-	1e-15	-
MSigDB Pathway	Ras signaling in the CD4+ TCR pathway	-	1e-15	-
MSigDB Pathway	Regulation of RhoA activity	1e-25	-	1e-10
MSigDB Pathway	RhoA signaling pathway	-	1e-15	-
MSigDB Pathway	Ribosome	-	1e-15	-
MSigDB Pathway	Ribosome	-	1e-15	-
MSigDB Pathway	Role of MEF2D in T-cell Apoptosis	1e-25	-	-
MSigDB Pathway	Signaling events mediated by PRL	-	-	1e-10
MSigDB Pathway	Signaling events mediated by VEGFR1 and VEGFR2	-	1e-15	-
MSigDB Pathway	Skeletal muscle hypertrophy is regulated via AKT/mTOR pathway	-	0.0001	-
MSigDB Pathway	Spliceosome	-	1e-15	-
MSigDB Pathway	Syndecan-1-mediated signaling events	1e-25	-	-
MSigDB Pathway	Syndecan-3-mediated signaling events	1e-30	-	-
MSigDB Pathway	Systemic lupus erythematosus	-	1e-15	-
MSigDB Pathway	The SARS-coronavirus Life Cycle	1e-25	-	1e-10
MSigDB Pathway	The TrkA receptor binds nerve growth factor to activate MAP kinase pathways and promote cell growth.	-	1e-15	-
MSigDB Pathway	Thrombin signaling and protease-activated receptors	1e-25	-	-
MSigDB Pathway	Type II diabetes mellitus	1e-30	-	-
MSigDB Pathway	Validated targets of C-MYC transcriptional repression	-	1e-15	-
PANTHER Pathway	Apoptosis signaling pathway	-	1e-15	-
PANTHER Pathway	B cell activation	-	1e-15	-
PANTHER Pathway	Cytoskeletal regulation by Rho GTPase	-	1e-15	-
PANTHER Pathway	DNA replication	-	1e-15	-
PANTHER Pathway	Huntington disease	-	1e-15	-
PANTHER Pathway	Notch signaling pathway	-	-	1e-10
PANTHER Pathway	p53 pathway feedback loops 2	-	1e-15	-
PANTHER Pathway	Ras Pathway	-	1e-15	-
PANTHER Pathway	T cell activation	-	1e-15	-
PANTHER Pathway	Transcription regulation by bZIP transcription factor	-	1e-15	-
