# Supplementary material for: Ehrlichia chaffeensis TRP47 enters the nucleus via a MYND-binding domain-dependent mechanism and predominantly binds enhancers of host genes associated with signal transduction, cytoskeletal organization, and immune response
Source: PLoS One. 2018 Nov 8;13(11):e0205983. doi: 10.1371/journal.pone.0205983 (PMC6224051; doi:10.1371/journal.pone.0205983)
Supplement: S3 Table — Genes that were identified as significant targets for at least one E. chaffeensis nucleomodulin are listed. In each TRP column, the lowest p value peak nearest to the associated gene TSS and the distance to TSS is shown. In the Ank200 column, the FDR value of the previously identified gene interaction [8] is shown. In the Induced or Repressed column, results from a previous study of differential gene expression during E. chaffeensis infection [3] are shown. (XLSX) [file pone.0205983.s003.xlsx]

## Sheet: Sheet1
Gene	Description	TRP47	TRP32	TRP120	Ank200	Induced/Repressed
A1BG	alpha-1-B glycoprotein	1E-25:-3452	-	1E-10:-4240	-	-
A3GALT2	alpha 1,3-galactosyltransferase 2	1E-25:+44719	-	1E-10:+27991	-	-
A4GALT	alpha 1,4-galactosyltransferase (P blood group)	-	-	1E-15:-93496	-	-
AACS	acetoacetyl-CoA synthetase	-	-	1E-10:+5792	-	-
AAGAB	alpha and gamma adaptin binding protein	1E-25:+65199	1E-04:+15832	1E-10:+171549	-	-
AANAT	aralkylamine N-acetyltransferase	1E-30:+16452	-	-	-	-
AARS2	alanyl-tRNA synthetase 2, mitochondrial	1E-30:+12684	-	1E-15:+8300	-	-
AASDH	aminoadipate-semialdehyde dehydrogenase	1E-25:+71151	-	-	-	-
AASDHPPT	aminoadipate-semialdehyde dehydrogenase-phosphopantetheinyl transferase	-	1E-04:+858195	-	-	-
AASS	aminoadipate-semialdehyde synthase	-	-	1E-10:-166246	-	-
AATF	apoptosis antagonizing transcription factor	-	-	1E-10:+311	-	-
AATK	apoptosis associated tyrosine kinase	1E-30:+15233	-	1E-15:+126423	-	-
ABAT	4-aminobutyrate aminotransferase	-	-	1E-15:-73298	-	-
ABCA13	ATP binding cassette subfamily A member 13	-	-	1E-10:-55209	-	-
ABCA2	ATP binding cassette subfamily A member 2	1E-25:+2565	-	1E-20:+1513	-	-
ABCA3	ATP binding cassette subfamily A member 3	1E-25:+64220	-	1E-15:+14534	-	-
ABCA4	ATP binding cassette subfamily A member 4	1E-30:+91674	-	-	-	-
ABCA7	ATP binding cassette subfamily A member 7	-	1E-15:-602	-	-	-
ABCB1	ATP binding cassette subfamily B member 1	-	1E-04:+28655	-	-	-
ABCB10	ATP binding cassette subfamily B member 10	1E-25:-11818	-	1E-15:-432	-	-
ABCB4	ATP binding cassette subfamily B member 4	-	1E-04:-208854	-	-	-
ABCB6	ATP binding cassette subfamily B member 6 (Langereis blood group)	-	-	1E-10:-2211	0.00094	-
ABCB9	ATP binding cassette subfamily B member 9	-	-	1E-10:-7766	-	-
ABCC1	ATP binding cassette subfamily C member 1	-	-	1E-10:+4831	-	-
ABCC10	ATP binding cassette subfamily C member 10	1E-35:+18231	-	-	0.0427	-
ABCC11	ATP binding cassette subfamily C member 11	-	-	1E-10:+56048	0.0263	-
ABCC12	ATP binding cassette subfamily C member 12	1E-25:+28648	-	1E-15:+613011	-	-
ABCC3	ATP binding cassette subfamily C member 3	1E-35:-63011	-	1E-20:-17297	-	-
ABCC6	ATP binding cassette subfamily C member 6	-	-	1E-10:+269056	-	Repressed
ABCC8	ATP binding cassette subfamily C member 8	-	-	1E-10:-54406	-	-
ABCC9	ATP binding cassette subfamily C member 9	1E-25:-5593	-	-	-	-
ABCD1	ATP binding cassette subfamily D member 1	-	-	1E-10:+4345	-	-
ABCD2	ATP binding cassette subfamily D member 2	-	-	1E-10:+50270	-	-
ABCF1	ATP binding cassette subfamily F member 1	-	1E-04:+29320	-	0.0427	-
ABCF2	ATP binding cassette subfamily F member 2	-	-	-	0.0121	-
ABCF3	ATP binding cassette subfamily F member 3	-	-	1E-10:+115	-	-
ABCG1	ATP binding cassette subfamily G member 1	-	-	1E-15:-136654	-	-
ABCG2	ATP binding cassette subfamily G member 2 (Junior blood group)	-	-	1E-10:-108018	-	-
ABCG4	ATP binding cassette subfamily G member 4	1E-25:+11262	-	1E-15:+5668	-	-
ABHD1	abhydrolase domain containing 1	-	-	-	0.00107	-
ABHD10	abhydrolase domain containing 10	-	-	1E-15:+57	-	-
ABHD12	abhydrolase domain containing 12	1E-25:+82175	-	1E-10:+88549	-	-
ABHD14B	abhydrolase domain containing 14B	-	-	1E-10:+2495	-	-
ABHD15	abhydrolase domain containing 15	-	1E-04:+13217	-	-	-
ABHD16B	abhydrolase domain containing 16B	-	-	1E-10:-17291	-	-
ABHD17C	abhydrolase domain containing 17C	-	-	1E-10:-79484	-	-
ABHD2	abhydrolase domain containing 2	1E-25:-100837	-	1E-10:+506	-	-
ABHD5	abhydrolase domain containing 5	-	1E-04:+316020	1E-10:+93243	-	-
ABHD6	abhydrolase domain containing 6	-	-	-	0.0494	-
ABHD8	abhydrolase domain containing 8	-	1E-15:-2009	1E-15:+20955	-	-
ABL1	ABL proto-oncogene 1, non-receptor tyrosine kinase	1E-25:+158335	-	1E-10:+52270	-	-
ABLIM2	actin binding LIM protein family member 2	1E-25:+57485	-	1E-20:+120790	-	-
ABRA	actin binding Rho activating protein	1E-25:+114	-	-	-	-
ABTB1	ankyrin repeat and BTB domain containing 1	1E-25:-4413	-	1E-15:+67226	-	-
ABTB2	ankyrin repeat and BTB domain containing 2	1E-35:+205642	-	1E-10:+142875	-	-
ACAA1	acetyl-CoA acyltransferase 1	-	-	1E-15:+27564	0.0494	-
ACAA2	acetyl-CoA acyltransferase 2	1E-30:-50221	-	1E-10:-88704	-	-
ACACB	acetyl-CoA carboxylase beta	1E-25:+149760	-	-	-	-
ACAD9	acyl-CoA dehydrogenase family member 9	-	-	1E-10:+28233	-	-
ACAN	aggrecan	1E-35:+36757	-	-	-	-
ACAP2	ArfGAP with coiled-coil, ankyrin repeat and PH domains 2	-	1E-04:+115275	-	-	-
ACAP3	ArfGAP with coiled-coil, ankyrin repeat and PH domains 3	-	-	1E-10:+2366	-	-
ACAT1	acetyl-CoA acetyltransferase 1	-	-	1E-10:+86129	-	-
ACAT2	acetyl-CoA acetyltransferase 2	-	-	1E-10:+1383	-	-
ACBD3	acyl-CoA binding domain containing 3	1E-35:+53690	1E-15:+44700	1E-15:+76	-	-
ACBD6	acyl-CoA binding domain containing 6	1E-35:+257999	-	1E-20:+332	-	-
ACCS	1-aminocyclopropane-1-carboxylate synthase homolog (inactive)	-	-	1E-15:-250	-	-
ACCSL	1-aminocyclopropane-1-carboxylate synthase homolog (inactive) like	-	-	1E-10:-44028	-	-
ACD	ACD, shelterin complex subunit and telomerase recruitment factor	-	-	1E-15:+133	-	-
ACER1	alkaline ceramidase 1	-	-	1E-20:+26827	-	-
ACER3	alkaline ceramidase 3	-	-	1E-15:+116960	-	-
ACIN1	apoptotic chromatin condensation inducer 1	-	-	1E-10:+794	-	-
ACKR3	atypical chemokine receptor 3	1E-25:+391083	-	1E-10:+113609	-	-
ACKR5	atypical chemokine receptor 5	-	-	1E-10:+2791	-	-
ACKR6	atypical chemokine receptor 6	-	-	1E-10:+94927	-	-
ACLY	ATP citrate lyase	-	-	1E-10:+54043	-	-
ACO1	aconitase 1	-	1E-04:-505048	1E-10:+284	-	-
ACO2	aconitase 2	1E-25:+60284	-	1E-20:+54626	-	-
ACOT11	acyl-CoA thioesterase 11	1E-25:+46425	-	1E-10:+37568	-	-
ACOT2	acyl-CoA thioesterase 2	-	1E-04:+189	-	-	-
ACOT7	acyl-CoA thioesterase 7	1E-35:+97586	-	1E-15:+105943	-	-
ACOX3	acyl-CoA oxidase 3, pristanoyl	1E-35:+133899	-	1E-10:+70607	-	-
ACOXL	acyl-CoA oxidase like	-	-	1E-10:+202716	-	-
ACP2	acid phosphatase 2, lysosomal	-	-	-	0.0327	-
ACP6	acid phosphatase 6, lysophosphatidic	-	-	1E-10:-82165	-	-
ACPL2	#NAME?	1E-25:-175030	-	1E-10:+55202	-	-
ACPP	acid phosphatase, prostate	-	1E-04:-573533	1E-10:+64213	-	-
ACPT	#NAME?	-	1E-15:+4193	-	-	-
ACR	acrosin	-	-	1E-10:-5945	-	-
ACRC	acidic repeat containing	-	1E-04:-33441	-	-	-
ACSBG2	acyl-CoA synthetase bubblegum family member 2	-	-	1E-15:+91481	-	-
ACSF3	acyl-CoA synthetase family member 3	1E-25:+7952	1E-04:+62229	1E-20:-87587	-	-
ACSL1	acyl-CoA synthetase long chain family member 1	-	-	1E-10:-178265	-	-
ACSL6	acyl-CoA synthetase long chain family member 6	1E-25:+12046	-	1E-10:+110075	-	-
ACSM1	acyl-CoA synthetase medium chain family member 1	-	-	1E-10:+79427	-	-
ACSM2B	acyl-CoA synthetase medium chain family member 2B	-	-	1E-10:-35462	-	-
ACSS1	acyl-CoA synthetase short chain family member 1	1E-30:+11463	-	1E-10:+25973	-	-
ACTA1	actin, alpha 1, skeletal muscle	1E-35:+37100	-	-	-	Repressed
ACTA2	actin, alpha 2, smooth muscle, aorta	-	-	1E-10:+305	-	-
ACTB	actin beta	-	1E-15:-961	1E-15:+17198	-	-
ACTG1	actin gamma 1	1E-30:+69906	1E-15:+3158	1E-15:+485	-	-
ACTL6A	actin like 6A	-	-	1E-15:+640	-	-
ACTL7B	actin like 7B	-	-	1E-15:+1596	-	-
ACTL8	actin like 8	-	-	1E-10:+35892	-	-
ACTN1	actinin alpha 1	-	-	1E-10:+155115	-	-
ACTN2	actinin alpha 2	1E-30:+58241	-	1E-10:+99042	-	-
ACTN4	actinin alpha 4	1E-25:+62651	-	1E-15:+63917	-	-
ACTR10	actin related protein 10 homolog	-	-	1E-10:+58	-	-
ACTR2	ARP2 actin related protein 2 homolog	1E-30:+85873	-	1E-15:+160409	-	-
ACTR3B	ARP3 actin related protein 3 homolog B	1E-25:+94951	-	1E-15:+111642	-	-
ACTR3C	ARP3 actin related protein 3 homolog C	-	-	1E-10:-13580	-	-
ACTRT2	actin related protein T2	1E-25:-7431	-	1E-30:-315897	-	-
ACTRT3	actin related protein T3	-	1E-04:+5408	-	-	-
ACVR1B	activin A receptor type 1B	1E-25:-369	-	1E-10:-38627	-	-
ACVR2B	activin A receptor type 2B	1E-30:+23464	-	1E-15:-88170	-	-
ACVRL1	activin A receptor like type 1	1E-25:+10605	-	1E-10:+5656	-	-
ACY1	aminoacylase 1	-	-	1E-10:-2548	0.0427	-
ACY3	aminoacylase 3	-	-	1E-10:+5035	-	-
ACYP2	acylphosphatase 2	-	-	1E-10:+156	-	-
ADAD2	adenosine deaminase domain containing 2	-	-	1E-10:+5067	-	-
ADAM10	ADAM metallopeptidase domain 10	-	-	1E-10:+719	-	Repressed
ADAM11	ADAM metallopeptidase domain 11	-	-	1E-15:+20573	-	-
ADAM15	ADAM metallopeptidase domain 15	1E-35:+6558	-	-	-	-
ADAM18	ADAM metallopeptidase domain 18	1E-35:-269972	-	1E-15:-450670	-	-
ADAM19	ADAM metallopeptidase domain 19	1E-25:+93899	-	1E-10:+316	-	-
ADAM2	ADAM metallopeptidase domain 2	1E-25:+45	-	1E-10:+107993	-	-
ADAM20	ADAM metallopeptidase domain 20	-	-	1E-10:-21129	-	-
ADAM22	ADAM metallopeptidase domain 22	-	1E-04:-24530	-	-	-
ADAM23	ADAM metallopeptidase domain 23	-	1E-04:+80313	-	-	-
ADAM28	ADAM metallopeptidase domain 28	1E-35:-167736	-	1E-10:-57941	-	Induced
ADAM30	ADAM metallopeptidase domain 30	1E-25:-6	-	-	-	-
ADAM32	ADAM metallopeptidase domain 32	1E-35:+206957	-	1E-15:+26259	-	-
ADAM33	ADAM metallopeptidase domain 33	-	1E-04:-16523	-	-	-
ADAMTS1	ADAM metallopeptidase with thrombospondin type 1 motif 1	-	1E-04:-31230	-	0.0327	-
ADAMTS10	ADAM metallopeptidase with thrombospondin type 1 motif 10	-	-	1E-10:+7315	-	-
ADAMTS12	ADAM metallopeptidase with thrombospondin type 1 motif 12	-	-	1E-10:+390155	-	-
ADAMTS13	ADAM metallopeptidase with thrombospondin type 1 motif 13	-	-	1E-15:-4023	-	-
ADAMTS15	ADAM metallopeptidase with thrombospondin type 1 motif 15	1E-35:+149648	-	1E-10:+13826	-	-
ADAMTS16	ADAM metallopeptidase with thrombospondin type 1 motif 16	1E-25:+165536	-	1E-10:-198372	-	-
ADAMTS17	ADAM metallopeptidase with thrombospondin type 1 motif 17	1E-30:+148217	-	1E-10:+141337	-	-
ADAMTS18	ADAM metallopeptidase with thrombospondin type 1 motif 18	1E-25:+282	-	-	-	-
ADAMTS2	ADAM metallopeptidase with thrombospondin type 1 motif 2	1E-30:+79998	1E-04:+254682	1E-15:+1212	-	-
ADAMTS20	ADAM metallopeptidase with thrombospondin type 1 motif 20	1E-25:+867	-	1E-10:+909	-	-
ADAMTS3	ADAM metallopeptidase with thrombospondin type 1 motif 3	-	1E-04:-229076	1E-10:-449989	-	-
ADAMTS4	ADAM metallopeptidase with thrombospondin type 1 motif 4	-	-	1E-15:+684	0	-
ADAMTS5	ADAM metallopeptidase with thrombospondin type 1 motif 5	-	1E-04:+39952	-	-	-
ADAMTS7	ADAM metallopeptidase with thrombospondin type 1 motif 7	1E-25:+14700	-	1E-10:+21639	-	-
ADAMTS8	ADAM metallopeptidase with thrombospondin type 1 motif 8	-	-	1E-10:+12766	-	-
ADAMTS9	ADAM metallopeptidase with thrombospondin type 1 motif 9	-	1E-04:-469670	-	-	-
ADAMTSL1	ADAMTS like 1	1E-25:+303402	-	-	-	-
ADAMTSL2	ADAMTS like 2	1E-25:+6889	-	1E-10:+23590	-	-
ADAMTSL3	ADAMTS like 3	1E-25:+80	-	-	-	-
ADAMTSL4	ADAMTS like 4	1E-30:+8188	1E-15:+20761	1E-10:+446	-	-
ADAMTSL5	ADAMTS like 5	1E-30:+16725	-	-	-	-
ADAP1	ArfGAP with dual PH domains 1	1E-25:+75401	-	1E-15:+62583	-	-
ADAR	adenosine deaminase, RNA specific	1E-35:-141676	1E-04:-206	1E-10:+18441	-	-
ADARB1	adenosine deaminase, RNA specific B1	1E-35:-91728	-	1E-15:+37324	-	Repressed
ADARB2	adenosine deaminase, RNA specific B2 (inactive)	-	1E-04:-898363	1E-10:+524223	0.01	-
ADAT2	adenosine deaminase, tRNA specific 2	1E-25:+272766	-	1E-10:+272812	-	-
ADC	arginine decarboxylase	1E-25:+84320	-	-	-	-
ADCK1	aarF domain containing kinase 1	1E-25:+113283	-	1E-10:+212	-	-
ADCK3	aarF domain containing kinase 3	1E-35:+87570	-	1E-20:+83849	-	-
ADCK4	aarF domain containing kinase 4	-	-	1E-15:-2273	-	-
ADCK5	aarF domain containing kinase 5	-	-	1E-10:+5662	-	-
ADCY1	adenylate cyclase 1	1E-25:+34824	-	1E-10:+135273	-	-
ADCY2	adenylate cyclase 2	1E-25:-573108	-	1E-10:-565379	-	-
ADCY3	adenylate cyclase 3	1E-25:+49154	-	1E-10:+95465	-	-
ADCY4	adenylate cyclase 4	-	-	1E-15:-4023	0.0412	-
ADCY5	adenylate cyclase 5	1E-25:+105916	-	1E-10:+63533	-	-
ADCY7	adenylate cyclase 7	1E-25:+24092	-	1E-10:+4226	-	-
ADCY8	adenylate cyclase 8	-	1E-04:-422514	1E-10:+58298	-	-
ADCY9	adenylate cyclase 9	1E-25:-123810	-	1E-15:+133908	-	-
ADCYAP1	adenylate cyclase activating polypeptide 1	1E-25:+4242	1E-04:+556474	-	-	-
ADCYAP1R1	ADCYAP receptor type I	1E-25:+130038	-	1E-10:-5037	-	-
ADD1	adducin 1	1E-25:-15195	-	1E-15:-22931	-	-
ADGB	androglobin	-	1E-04:+135868	-	-	-
ADHFE1	alcohol dehydrogenase, iron containing 1	1E-25:+100	-	1E-10:-3055	-	-
ADI1	acireductone dioxygenase 1	1E-35:+110748	-	1E-10:+30535	-	-
ADM	adrenomedullin	-	-	1E-10:+1495	-	-
ADNP	activity dependent neuroprotector homeobox	1E-25:+60535	-	-	-	-
ADNP2	ADNP homeobox 2	-	-	1E-10:-12762	-	-
ADORA1	adenosine A1 receptor	1E-30:+38203	-	1E-10:+4717	0.00439	-
ADORA2A	adenosine A2a receptor	1E-25:-12355	1E-04:-100370	-	-	-
ADPRHL1	ADP-ribosylhydrolase like 1	1E-30:-30192	-	1E-10:+29806	-	-
ADPRHL2	ADP-ribosylhydrolase like 2	1E-30:+19588	-	1E-15:+45	-	-
ADRA1A	adrenoceptor alpha 1A	1E-30:+44	-	-	-	-
ADRA1B	adrenoceptor alpha 1B	-	-	1E-15:+342	-	-
ADRA2C	adrenoceptor alpha 2C	1E-30:-31023	-	1E-10:-57721	-	-
ADRB1	adrenoceptor beta 1	-	1E-04:+6337	-	-	-
ADRBK1	adrenergic, beta, receptor kinase 1	-	-	1E-20:+9084	-	-
ADRBK2	adrenergic, beta, receptor kinase 2	-	-	1E-10:-109044	-	-
ADRM1	adhesion regulating molecule 1	1E-35:-8333	-	1E-10:+15711	-	-
ADSL	adenylosuccinate lyase	-	-	1E-10:-84448	-	-
ADSS	adenylosuccinate synthase	1E-35:+384696	-	1E-15:+140251	-	-
ADSSL1	adenylosuccinate synthase like 1	-	-	1E-15:+12252	-	-
AES	amino-terminal enhancer of split	1E-25:-5159	-	1E-10:+9524	-	-
AFAP1	actin filament associated protein 1	1E-35:+165727	-	1E-20:-97993	-	-
AFF1	AF4/FMR2 family member 1	1E-25:-58614	-	1E-10:+14963	-	-
AFF3	AF4/FMR2 family member 3	-	-	1E-10:-158893	0.00637	-
AFG3L2	AFG3 like matrix AAA peptidase subunit 2	-	-	1E-20:+51689	-	-
AFTPH	aftiphilin	-	-	1E-10:+328	-	-
AGA	aspartylglucosaminidase	-	1E-04:-650003	-	-	-
AGAP1	ArfGAP with GTPase domain, ankyrin repeat and PH domain 1	1E-30:+474808	-	1E-10:+198650	-	-
AGAP2	ArfGAP with GTPase domain, ankyrin repeat and PH domain 2	1E-25:-1936	-	-	-	-
AGAP3	ArfGAP with GTPase domain, ankyrin repeat and PH domain 3	-	-	1E-10:+13336	-	-
AGBL1	ATP/GTP binding protein like 1	-	-	1E-10:-298993	-	-
AGBL4	ATP/GTP binding protein like 4	1E-30:+467011	-	-	-	-
AGER	advanced glycosylation end-product specific receptor	-	-	-	0.0295	-
AGFG2	ArfGAP with FG repeats 2	-	-	1E-10:+31055	-	-
AGGF1	angiogenic factor with G-patch and FHA domains 1	-	1E-04:+22	-	-	-
AGK	acylglycerol kinase	-	-	1E-10:+285	-	-
AGO2	argonaute 2, RISC catalytic component	1E-35:+27053	-	1E-30:+11123	-	-
AGPAT1	1-acylglycerol-3-phosphate O-acyltransferase 1	-	-	-	0.00511	-
AGPAT2	1-acylglycerol-3-phosphate O-acyltransferase 2	1E-35:+4973	-	1E-15:-3488	-	-
AGPAT3	1-acylglycerol-3-phosphate O-acyltransferase 3	1E-35:+34747	-	1E-10:+25696	-	-
AGPAT4	1-acylglycerol-3-phosphate O-acyltransferase 4	1E-35:-76064	1E-04:-117835	1E-15:+92668	-	-
AGPAT5	1-acylglycerol-3-phosphate O-acyltransferase 5	1E-30:+65359	-	1E-15:+98245	-	-
AGPAT6	1-acylglycerol-3-phosphate O-acyltransferase 6 (lysophosphatidic acid acyltransferase, zeta)	1E-35:+44117	-	1E-10:+44287	-	-
AGPAT9	1-acylglycerol-3-phosphate O-acyltransferase 9 (lysophosphatidic acid acyltransferase, theta)	1E-25:+956987	-	-	-	-
AGR3	anterior gradient 3, protein disulphide isomerase family member	-	-	1E-10:-151523	-	-
AGRN	agrin	-	-	1E-15:+4127	-	-
AGRP	agouti related neuropeptide	-	-	1E-10:+808	-	-
AGT	angiotensinogen	1E-35:+23907	-	1E-15:+19478	-	-
AGTPBP1	ATP/GTP binding protein 1	1E-30:+272584	-	1E-10:+316605	-	-
AGTR1	angiotensin II receptor type 1	-	1E-04:+6384	-	-	-
AGTRAP	angiotensin II receptor associated protein	1E-25:-34431	-	1E-10:+12531	-	-
AGXT	alanine--glyoxylate and serine--pyruvate aminotransferase	1E-25:+6897	-	1E-10:+1917	-	-
AHCTF1	AT-hook containing transcription factor 1	1E-35:+138612	-	1E-20:+132252	-	-
AHCYL1	adenosylhomocysteinase like 1	-	-	1E-10:-55453	0.0295	-
AHDC1	AT-hook DNA binding motif containing 1	1E-25:+82053	-	1E-10:+5312	-	-
AHI1	Abelson helper integration site 1	-	-	1E-10:+315035	-	-
AHNAK2	AHNAK nucleoprotein 2	1E-30:-11092	-	1E-15:+1328	-	-
AHR	aryl hydrocarbon receptor	-	-	1E-10:-265112	-	Induced
AHRR	aryl-hydrocarbon receptor repressor	1E-35:+123521	-	1E-20:-17937	0.00637	-
AHSA1	activator of HSP90 ATPase activity 1	-	-	1E-10:+20422	-	-
AHSA2	AHA1, activator of heat shock 90kDa protein ATPase homolog 2 (yeast)	-	-	1E-10:+2870	0.0241	-
AIDA	axin interactor, dorsalization associated	-	-	1E-15:-838	-	-
AIF1L	allograft inflammatory factor 1 like	1E-30:-70022	-	1E-10:+595	-	-
AIFM1	apoptosis inducing factor mitochondria associated 1	-	-	1E-10:+45	-	-
AIFM3	apoptosis inducing factor, mitochondria associated 3	-	-	1E-10:+11318	-	-
AIG1	androgen induced 1	1E-25:+117031	-	1E-10:+116985	-	-
AIM2	absent in melanoma 2	1E-25:-29302	-	-	-	-
AIMP1	aminoacyl tRNA synthetase complex interacting multifunctional protein 1	-	1E-04:+136	1E-10:-107543	-	-
AIMP2	aminoacyl tRNA synthetase complex interacting multifunctional protein 2	-	-	1E-10:-340	-	-
AIP	aryl hydrocarbon receptor interacting protein	1E-25:+6338	-	1E-15:+167	-	-
AIRE	autoimmune regulator	1E-25:+4292	-	1E-15:+1194	-	-
AJAP1	adherens junctions associated protein 1	1E-30:+36763	-	1E-20:+45779	-	-
AJUBA	ajuba LIM protein	-	-	1E-10:-24358	-	-
AK1	adenylate kinase 1	-	-	1E-10:+4399	-	-
AK8	adenylate kinase 8	-	-	1E-15:+434	-	-
AKAP1	A-kinase anchoring protein 1	-	-	1E-10:+53021	-	-
AKAP12	A-kinase anchoring protein 12	1E-25:+82699	-	1E-10:-91715	-	-
AKAP13	A-kinase anchoring protein 13	1E-25:+382441	-	1E-10:+368211	-	-
AKAP2	A-kinase anchoring protein 2	-	-	1E-10:+162676	-	-
AKAP8	A-kinase anchoring protein 8	1E-25:+24627	-	-	-	-
AKAP8L	A-kinase anchoring protein 8 like	1E-30:-17950	-	-	-	-
AKIRIN1	akirin 1	-	-	1E-10:+23136	-	-
AKIRIN2	akirin 2	-	1E-04:+10	1E-15:+289	-	-
AKNA	AT-hook transcription factor	1E-25:+13159	-	1E-10:-12457	-	-
AKNAD1	AKNA domain containing 1	-	-	1E-10:+89465	-	-
AKT1	AKT serine/threonine kinase 1	1E-25:+6618	-	-	-	-
AKT1S1	AKT1 substrate 1	1E-25:-30798	-	1E-10:-25422	-	-
AKT2	AKT serine/threonine kinase 2	-	-	1E-10:+20058	-	-
AKT3	AKT serine/threonine kinase 3	1E-35:-81340	1E-15:+119594	1E-10:+359496	-	-
AKTIP	AKT interacting protein	1E-25:+5979	-	-	-	-
ALAD	aminolevulinate dehydratase	1E-25:+7748	-	1E-15:+11956	-	-
ALAS1	5'-aminolevulinate synthase 1	1E-25:+24094	-	1E-10:+17549	-	Induced
ALCAM	activated leukocyte cell adhesion molecule	-	1E-04:-56667	1E-10:-13080	-	-
ALDH16A1	aldehyde dehydrogenase 16 family member A1	-	1E-15:+536	-	-	-
ALDH1A1	aldehyde dehydrogenase 1 family member A1	-	1E-04:+43682	-	-	Induced
ALDH1A2	aldehyde dehydrogenase 1 family member A2	-	-	1E-15:+44414	-	-
ALDH1B1	aldehyde dehydrogenase 1 family member B1	1E-25:-159397	-	1E-15:+137	-	-
ALDH1L1	aldehyde dehydrogenase 1 family member L1	1E-25:+24595	-	1E-15:-126999	-	-
ALDH3A1	aldehyde dehydrogenase 3 family member A1	-	-	1E-10:+20599	-	-
ALDH3B1	aldehyde dehydrogenase 3 family member B1	1E-25:+12809	-	1E-15:+10617	-	-
ALDH3B2	aldehyde dehydrogenase 3 family member B2	-	1E-04:-315212	1E-10:-84684	-	-
ALDH4A1	aldehyde dehydrogenase 4 family member A1	-	-	1E-15:+14263	-	-
ALDH8A1	aldehyde dehydrogenase 8 family member A1	1E-25:+17176	-	1E-10:+316463	-	-
ALDH9A1	aldehyde dehydrogenase 9 family member A1	-	-	1E-10:+561	-	-
ALDOA	aldolase, fructose-bisphosphate A	-	1E-04:+11155	-	-	-
ALDOB	aldolase, fructose-bisphosphate B	-	-	1E-10:-13571	-	-
ALG10	ALG10, alpha-1,2-glucosyltransferase	1E-30:+381358	-	1E-20:+315007	-	-
ALG10B	ALG10B, alpha-1,2-glucosyltransferase	1E-25:-159570	-	1E-15:+404327	-	-
ALG12	ALG12, alpha-1,6-mannosyltransferase	1E-30:+8376	-	1E-10:+4940	-	-
ALG1L	ALG1, chitobiosyldiphosphodolichol beta-mannosyltransferase like	-	-	1E-10:+16662	-	-
ALG3	ALG3, alpha-1,3- mannosyltransferase	-	-	-	0.0241	-
ALG5	ALG5, dolichyl-phosphate beta-glucosyltransferase	-	1E-04:-903	-	-	-
ALKBH1	alkB homolog 1, histone H2A dioxygenase	-	-	1E-10:+49037	-	-
ALKBH3	alkB homolog 3, alpha-ketoglutaratedependent dioxygenase	-	-	1E-10:+106740	-	-
ALKBH4	alkB homolog 4, lysine demethylase	1E-25:+13061	-	1E-10:+12974	-	-
ALKBH5	alkB homolog 5, RNA demethylase	1E-25:-36098	-	-	-	-
ALKBH6	alkB homolog 6	1E-25:-4991	-	-	-	-
ALLC	allantoicase	-	-	1E-10:+8464	-	-
ALOX5	arachidonate 5-lipoxygenase	-	-	1E-10:+746	-	-
ALOX5AP	arachidonate 5-lipoxygenase activating protein	1E-25:+57257	-	1E-10:+67663	-	-
ALPI	alkaline phosphatase, intestinal	1E-25:-5974	-	1E-20:+1107	-	-
ALPK2	alpha kinase 2	-	-	1E-10:+490083	-	-
ALPK3	alpha kinase 3	1E-25:+43162	-	-	-	-
ALPL	alkaline phosphatase, biomineralization associated	1E-25:+65491	-	1E-15:+124789	-	-
ALPP	alkaline phosphatase, placental	1E-25:+3427	-	-	-	-
ALPPL2	alkaline phosphatase, placental like 2	1E-25:-24882	-	1E-15:+26059	-	-
ALS2	ALS2, alsin Rho guanine nucleotide exchange factor	-	-	1E-15:+359	0.0494	-
ALX3	ALX homeobox 3	1E-25:+847	-	-	-	-
ALX4	ALX homeobox 4	1E-30:-216558	1E-04:+141054	1E-10:+8041	-	-
ALYREF	Aly/REF export factor	-	-	1E-10:-2905	-	-
AMBP	alpha-1-microglobulin/bikunin precursor	-	-	1E-10:+62172	-	-
AMBRA1	autophagy and beclin 1 regulator 1	-	-	1E-15:+193678	-	-
AMD1	adenosylmethionine decarboxylase 1	-	1E-15:+77	1E-15:-15921	-	-
AMDHD2	amidohydrolase domain containing 2	1E-25:+8829	-	-	0	-
AMER2	APC membrane recruitment protein 2	1E-30:+1781	-	1E-10:-20333	-	-
AMER3	APC membrane recruitment protein 3	1E-25:-18473	-	1E-20:+113794	-	-
AMFR	autocrine motility factor receptor	1E-25:+67901	1E-04:+18067	1E-15:+83477	-	-
AMIGO1	adhesion molecule with Ig like domain 1	1E-35:+943	-	1E-10:-21023	-	-
AMIGO2	adhesion molecule with Ig like domain 2	1E-25:-90686	-	1E-10:-155198	-	-
AMIGO3	adhesion molecule with Ig like domain 3	1E-25:+24278	1E-15:+3795	-	-	-
AMN	amnion associated transmembrane protein	1E-25:+78886	-	1E-20:+1280	-	-
AMOTL2	angiomotin like 2	-	-	1E-10:+3475	-	-
AMPD2	adenosine monophosphate deaminase 2	-	-	1E-15:+23003	-	-
AMPD3	adenosine monophosphate deaminase 3	-	-	1E-10:-625	-	-
AMPH	amphiphysin	-	1E-04:+208719	-	-	-
AMY1A	amylase, alpha 1A (salivary)	-	-	-	0.00789	-
AMY1B	amylase, alpha 1B (salivary)	-	-	-	0.0164	-
AMY1C	amylase, alpha 1C (salivary)	-	-	-	0.0386	-
AMZ1	archaelysin family metallopeptidase 1	1E-25:+8584	-	1E-15:-20330	-	-
AMZ2	archaelysin family metallopeptidase 2	-	-	1E-10:-21515	0.0272	-
ANAPC1	anaphase promoting complex subunit 1	1E-25:+347441	-	1E-10:+667510	-	-
ANAPC11	anaphase promoting complex subunit 11	-	-	1E-10:+2752	0.00752	-
ANAPC2	anaphase promoting complex subunit 2	1E-30:+3362	-	-	-	-
ANAPC4	anaphase promoting complex subunit 4	1E-30:+128523	-	-	-	-
ANG	angiogenin	-	-	1E-10:-1307	-	-
ANGPT1	angiopoietin 1	1E-25:+375340	1E-04:-475037	-	-	-
ANGPT2	angiopoietin 2	1E-30:-60654	-	1E-20:-3408	-	-
ANGPTL2	angiopoietin like 2	-	-	1E-10:-37417	-	-
ANGPTL3	angiopoietin like 3	-	1E-04:-43620	-	-	-
ANGPTL4	angiopoietin like 4	-	-	1E-10:+306	-	-
ANGPTL6	angiopoietin like 6	-	-	-	0.00188	-
ANGPTL7	angiopoietin like 7	1E-25:+15275	-	-	-	-
ANHX	anomalous homeobox	1E-25:+1880	-	-	-	-
ANK1	ankyrin 1	1E-25:+98218	-	1E-10:+35040	-	-
ANK2	ankyrin 2	-	1E-04:-185933	-	-	-
ANK3	ankyrin 3	-	-	1E-10:-294574	-	-
ANKDD1A	ankyrin repeat and death domain containing 1A	1E-25:+189	-	-	-	-
ANKDD1B	ankyrin repeat and death domain containing 1B	1E-25:+245	-	-	-	-
ANKH	ANKH inorganic pyrophosphate transport regulator	1E-30:+137999	-	-	-	-
ANKHD1	ankyrin repeat and KH domain containing 1	-	-	-	0.00501	-
ANKK1	ankyrin repeat and kinase domain containing 1	1E-25:+11464	-	1E-15:-29557	-	-
ANKLE2	ankyrin repeat and LEM domain containing 2	1E-35:-40026	-	1E-10:+16697	-	-
ANKMY1	ankyrin repeat and MYND domain containing 1	1E-25:+338	-	1E-10:+105956	-	-
ANKMY2	ankyrin repeat and MYND domain containing 2	1E-25:+118950	-	1E-10:+98276	-	-
ANKRA2	ankyrin repeat family A member 2	-	-	1E-10:+401	0.0069	-
ANKRD11	ankyrin repeat domain 11	1E-30:+41750	-	1E-10:+67341	-	-
ANKRD13B	ankyrin repeat domain 13B	1E-30:-2954	-	1E-10:+4407	-	-
ANKRD13D	ankyrin repeat domain 13D	-	1E-15:-1448	1E-20:-13797	-	-
ANKRD17	ankyrin repeat domain 17	-	1E-04:+103809	-	-	-
ANKRD20A1	ankyrin repeat domain 20 family member A1	-	-	1E-15:+477030	-	-
ANKRD23	ankyrin repeat domain 23	1E-25:+4152	-	1E-10:+3335	-	-
ANKRD27	ankyrin repeat domain 27	-	-	1E-10:+188	-	-
ANKRD28	ankyrin repeat domain 28	-	1E-04:+46463	1E-10:-20157	-	-
ANKRD30A	ankyrin repeat domain 30A	-	-	1E-10:+159479	-	-
ANKRD30B	ankyrin repeat domain 30B	-	-	1E-15:+582557	-	-
ANKRD32	ankyrin repeat domain 32	-	-	1E-15:+42212	-	-
ANKRD33	ankyrin repeat domain 33	1E-30:-74922	-	-	-	-
ANKRD36C	ankyrin repeat domain 36C	-	-	1E-15:+191897	-	-
ANKRD39	ankyrin repeat domain 39	-	-	1E-10:-8675	-	-
ANKRD42	ankyrin repeat domain 42	-	1E-04:-31579	1E-10:-284	-	-
ANKRD45	ankyrin repeat domain 45	1E-25:+105	-	-	-	-
ANKRD46	ankyrin repeat domain 46	-	-	1E-10:+249726	-	-
ANKRD54	ankyrin repeat domain 54	-	1E-15:-4542	-	-	-
ANKRD6	ankyrin repeat domain 6	-	-	1E-10:-143395	-	-
ANKRD62	ankyrin repeat domain 62	1E-25:-103033	-	1E-10:-13438	-	-
ANKRD7	ankyrin repeat domain 7	-	1E-04:+379573	-	-	-
ANKS1A	ankyrin repeat and sterile alpha motif domain containing 1A	1E-30:+128539	-	1E-15:+183919	-	-
ANKZF1	ankyrin repeat and zinc finger domain containing 1	-	-	-	0.00827	-
ANLN	anillin actin binding protein	-	-	1E-10:+144103	-	-
ANO1	anoctamin 1	1E-25:+21797	-	1E-10:+1489	-	-
ANO3	anoctamin 3	-	1E-04:-94838	-	-	-
ANO4	anoctamin 4	-	1E-04:+11916	-	-	-
ANO6	anoctamin 6	1E-30:+395178	-	1E-15:+481154	-	-
ANO7	anoctamin 7	1E-25:+26557	-	1E-10:+7299	-	-
ANO8	anoctamin 8	1E-25:+10944	-	1E-10:+165	-	-
ANO9	anoctamin 9	1E-30:+2281	-	1E-15:+1936	-	-
ANP32A	acidic nuclear phosphoprotein 32 family member A	1E-35:-23111	-	1E-15:+204251	-	-
ANP32E	acidic nuclear phosphoprotein 32 family member E	-	-	1E-10:+77061	-	-
ANPEP	alanyl aminopeptidase, membrane	1E-30:+23992	-	1E-10:+10831	-	-
ANTXR1	ANTXR cell adhesion molecule 1	1E-30:+105509	-	-	-	-
ANTXR2	ANTXR cell adhesion molecule 2	-	1E-04:+495145	-	-	-
ANXA1	annexin A1	-	1E-04:-25119	-	-	Induced
ANXA10	annexin A10	-	1E-04:+118552	-	-	-
ANXA6	annexin A6	1E-25:-25660	-	-	-	-
ANXA9	annexin A9	-	-	-	0.0289	-
AOAH	acyloxyacyl hydrolase	-	-	1E-10:+190635	-	-
AOC1	amine oxidase, copper containing 1	-	-	1E-15:+147560	-	-
AOC3	amine oxidase, copper containing 3	-	-	1E-10:+1535	-	-
AP1B1	adaptor related protein complex 1 subunit beta 1	-	-	1E-10:+57866	-	-
AP1G2	adaptor related protein complex 1 subunit gamma 2	-	-	-	0.00957	-
AP1M1	adaptor related protein complex 1 subunit mu 1	1E-35:+37215	-	1E-15:+101	-	-
AP1S2	adaptor related protein complex 1 subunit sigma 2	-	1E-04:-414	-	-	-
AP2A1	adaptor related protein complex 2 subunit alpha 1	-	-	1E-20:+15361	-	-
AP2A2	adaptor related protein complex 2 subunit alpha 2	1E-25:+67657	-	1E-15:+92548	-	-
AP2M1	adaptor related protein complex 2 subunit mu 1	-	-	1E-20:+221	-	-
AP3B1	adaptor related protein complex 3 subunit beta 1	1E-35:+447897	1E-04:+1711	-	-	-
AP3B2	adaptor related protein complex 3 subunit beta 2	-	-	1E-10:-1412	-	-
AP3D1	adaptor related protein complex 3 subunit delta 1	1E-25:+24328	-	1E-15:+11822	-	-
AP3S2	adaptor related protein complex 3 subunit sigma 2	-	-	1E-10:-15600	-	-
AP4B1	adaptor related protein complex 4 subunit beta 1	-	-	1E-10:-356	0.0163	-
AP4E1	adaptor related protein complex 4 subunit epsilon 1	-	-	1E-10:-25093	-	-
AP4M1	adaptor related protein complex 4 subunit mu 1	-	-	-	0.0136	-
AP5B1	adaptor related protein complex 5 subunit beta 1	-	-	1E-10:+1432	-	-
AP5M1	adaptor related protein complex 5 subunit mu 1	-	-	1E-15:-269	-	-
AP5Z1	adaptor related protein complex 5 subunit zeta 1	1E-25:-13178	-	1E-10:+81	-	-
APBA1	amyloid beta precursor protein binding family A member 1	1E-25:+260092	-	1E-10:+215972	-	-
APBA2	amyloid beta precursor protein binding family A member 2	1E-30:+297398	1E-15:-53885	1E-10:-332	-	-
APBA3	amyloid beta precursor protein binding family A member 3	1E-30:+21015	-	-	-	-
APBB1	amyloid beta precursor protein binding family B member 1	-	-	1E-10:+24626	-	-
APBB2	amyloid beta precursor protein binding family B member 2	-	-	-	0.0494	-
APBB3	amyloid beta precursor protein binding family B member 3	-	-	1E-10:+70	0.00511	-
APC	APC, WNT signaling pathway regulator	-	1E-04:+56675	-	-	-
APC2	APC2, WNT signaling pathway regulator	1E-25:+10853	-	1E-10:+5685	-	-
APCDD1	APC down-regulated 1	1E-25:-117715	1E-04:-350470	1E-10:-40172	-	-
APCDD1L	APC down-regulated 1 like	1E-25:+47951	-	1E-10:-108034	-	-
APEH	acylaminoacyl-peptide hydrolase	-	-	1E-10:-17308	-	-
APH1B	aph-1 homolog B, gamma-secretase subunit	1E-30:+77949	-	-	-	-
API5	apoptosis inhibitor 5	1E-35:-409738	1E-04:+336945	-	-	-
APIP	APAF1 interacting protein	-	-	1E-10:-234	-	-
APLF	aprataxin and PNKP like factor	1E-25:-536	1E-04:-95251	1E-10:-34306	-	-
APLN	apelin	-	-	1E-10:+39118	-	-
APLNR	apelin receptor	-	-	1E-10:+762	-	-
APLP1	amyloid beta precursor like protein 1	-	-	1E-10:+2935	-	-
APLP2	amyloid beta precursor like protein 2	1E-35:-36753	-	1E-10:+76691	-	-
APMAP	adipocyte plasma membrane associated protein	1E-30:-53740	-	1E-15:+199	-	-
APOA1	apolipoprotein A1	-	1E-04:-236800	-	-	-
APOA1BP	apolipoprotein A-I binding protein	1E-35:-9797	-	1E-10:-5226	-	-
APOA4	apolipoprotein A4	1E-25:+1856	-	-	-	-
APOA5	apolipoprotein A5	1E-25:-29030	-	-	-	-
APOB	apolipoprotein B	1E-25:+233238	-	-	-	-
APOBEC2	apolipoprotein B mRNA editing enzyme catalytic subunit 2	-	-	-	0.0194	-
APOBEC3G	apolipoprotein B mRNA editing enzyme catalytic subunit 3G	-	-	1E-10:+13668	-	-
APOBEC3H	apolipoprotein B mRNA editing enzyme catalytic subunit 3H	-	-	1E-10:-6602	-	-
APOBEC4	apolipoprotein B mRNA editing enzyme catalytic polypeptide like 4	-	-	-	0.017	-
APOC1	apolipoprotein C1	1E-30:-6407	-	-	-	-
APOC2	apolipoprotein C2	-	-	1E-15:-4878	-	-
APOC4	apolipoprotein C4	-	-	1E-15:+87	-	-
APOC4-APOC2	APOC4-APOC2 readthrough (NMD candidate)	-	-	1E-15:+87	-	-
APOD	apolipoprotein D	1E-30:-112612	-	1E-20:-64017	-	-
APOE	apolipoprotein E	1E-30:+2086	-	1E-20:-11981	-	-
APOL1	apolipoprotein L1	1E-25:+35197	-	1E-10:+66649	-	-
APOL5	apolipoprotein L5	-	-	1E-10:+154817	-	-
APOLD1	apolipoprotein L domain containing 1	-	-	1E-10:-1986	-	-
APOM	apolipoprotein M	-	-	1E-10:-3097	-	-
APOPT1	apoptogenic 1, mitochondrial	-	-	1E-20:+19231	-	-
APPL2	adaptor protein, phosphotyrosine interacting with PH domain and leucine zipper 2	1E-25:-757922	1E-04:+75617	1E-10:-803415	-	-
APRT	adenine phosphoribosyltransferase	1E-30:-16126	1E-04:+2114	1E-20:+4394	-	-
APTX	aprataxin	1E-25:-18388	-	-	-	-
AQP1	aquaporin 1 (Colton blood group)	-	-	1E-10:+26833	-	-
AQP12A	aquaporin 12A	1E-25:+12908	-	1E-15:+10061	-	-
AQP3	aquaporin 3 (Gill blood group)	1E-25:+31073	-	1E-10:-18819	-	-
AQP7	aquaporin 7	1E-25:-14019	-	1E-10:-5650	-	-
AQP9	aquaporin 9	-	-	1E-10:+217034	-	Induced
AQR	aquarius intron-binding spliceosomal factor	-	1E-15:+151	-	-	-
ARAP1	ArfGAP with RhoGAP domain, ankyrin repeat and PH domain 1	1E-25:+48051	1E-04:+70446	1E-10:-35208	-	-
ARAP2	ArfGAP with RhoGAP domain, ankyrin repeat and PH domain 2	-	1E-04:+762720	-	-	-
ARAP3	ArfGAP with RhoGAP domain, ankyrin repeat and PH domain 3	-	-	1E-15:-167353	-	-
ARC	activity regulated cytoskeleton associated protein	1E-35:+25222	-	1E-15:-7676	-	-
ARF1	ADP ribosylation factor 1	1E-35:-18190	-	1E-15:-7601	-	-
ARF4	ADP ribosylation factor 4	-	-	-	0.0427	-
ARF6	ADP ribosylation factor 6	-	-	1E-10:+147015	-	-
ARFGAP1	ADP ribosylation factor GTPase activating protein 1	-	-	1E-15:-11712	-	-
ARFGAP3	ADP ribosylation factor GTPase activating protein 3	1E-25:-12775	-	1E-15:+68920	-	-
ARFGEF1	ADP ribosylation factor guanine nucleotide exchange factor 1	-	1E-04:+7763	-	-	-
ARFIP1	ADP ribosylation factor interacting protein 1	-	-	1E-10:+196170	-	-
ARG2	arginase 2	-	1E-04:+25002	1E-10:-8747	-	-
ARHGAP1	Rho GTPase activating protein 1	-	-	1E-15:-4582	-	-
ARHGAP10	Rho GTPase activating protein 10	-	-	1E-10:+349897	-	-
ARHGAP11B	Rho GTPase activating protein 11B	-	-	1E-10:+104808	-	-
ARHGAP12	Rho GTPase activating protein 12	-	1E-04:-75425	-	-	-
ARHGAP15	Rho GTPase activating protein 15	-	-	1E-10:-102741	-	-
ARHGAP17	Rho GTPase activating protein 17	-	-	1E-10:+164858	-	-
ARHGAP18	Rho GTPase activating protein 18	1E-30:+780151	1E-04:+672485	-	-	-
ARHGAP22	Rho GTPase activating protein 22	1E-30:+105711	-	-	-	-
ARHGAP23	Rho GTPase activating protein 23	1E-25:+140946	-	-	-	-
ARHGAP24	Rho GTPase activating protein 24	1E-25:-347278	1E-04:-469419	1E-10:+218551	-	-
ARHGAP25	Rho GTPase activating protein 25	-	-	1E-10:-2177	-	-
ARHGAP26	Rho GTPase activating protein 26	-	1E-04:+526509	1E-20:+30	-	-
ARHGAP27	Rho GTPase activating protein 27	-	-	1E-10:+531	-	-
ARHGAP28	Rho GTPase activating protein 28	-	-	1E-10:-252146	-	-
ARHGAP30	Rho GTPase activating protein 30	1E-25:-7673	-	1E-10:+290	0.01	-
ARHGAP32	Rho GTPase activating protein 32	-	-	1E-10:+91720	-	-
ARHGAP33	Rho GTPase activating protein 33	1E-25:+10484	-	1E-10:+9591	-	-
ARHGAP35	Rho GTPase activating protein 35	1E-25:+84610	-	1E-10:+69539	-	-
ARHGAP39	Rho GTPase activating protein 39	1E-35:-22293	-	1E-20:+4998	-	-
ARHGAP42	Rho GTPase activating protein 42	-	1E-04:-552392	-	-	-
ARHGAP8	Rho GTPase activating protein 8	1E-30:+182900	-	1E-15:+176380	-	-
ARHGDIA	Rho GDP dissociation inhibitor alpha	-	1E-15:+4260	1E-15:+5139	-	-
ARHGEF1	Rho guanine nucleotide exchange factor 1	1E-25:+42315	-	1E-10:+18230	0	-
ARHGEF10	Rho guanine nucleotide exchange factor 10	1E-35:+30297	-	1E-15:+57366	-	-
ARHGEF10L	Rho guanine nucleotide exchange factor 10 like	1E-25:-24958	-	1E-10:+47689	-	-
ARHGEF11	Rho guanine nucleotide exchange factor 11	1E-25:-47656	-	1E-15:+136893	-	-
ARHGEF15	Rho guanine nucleotide exchange factor 15	1E-30:+5771	-	-	-	-
ARHGEF16	Rho guanine nucleotide exchange factor 16	1E-35:-63928	-	1E-15:-247603	-	-
ARHGEF17	Rho guanine nucleotide exchange factor 17	1E-25:+51223	-	1E-15:+57437	-	-
ARHGEF18	Rho/Rac guanine nucleotide exchange factor 18	1E-25:-10704	-	1E-10:+37512	0.0409	-
ARHGEF19	Rho guanine nucleotide exchange factor 19	1E-35:+65	-	1E-10:+10333	-	-
ARHGEF2	Rho/Rac guanine nucleotide exchange factor 2	-	1E-15:+35045	1E-15:-10811	-	-
ARHGEF26	Rho guanine nucleotide exchange factor 26	-	1E-04:+121930	1E-10:-852106	-	-
ARHGEF28	Rho guanine nucleotide exchange factor 28	-	-	1E-10:+892353	-	-
ARHGEF3	Rho guanine nucleotide exchange factor 3	1E-25:-66754	-	-	-	-
ARHGEF37	Rho guanine nucleotide exchange factor 37	-	-	1E-10:+83468	-	-
ARHGEF4	Rho guanine nucleotide exchange factor 4	1E-25:-499	-	1E-20:-46566	-	-
ARHGEF5	Rho guanine nucleotide exchange factor 5	-	-	-	0.0386	-
ARHGEF7	Rho guanine nucleotide exchange factor 7	1E-25:+189026	-	1E-10:-322118	-	-
ARID1A	AT-rich interaction domain 1A	1E-25:+84426	1E-15:-74703	1E-10:-75084	-	-
ARID1B	AT-rich interaction domain 1B	1E-35:+371013	-	1E-30:+632615	-	-
ARID2	AT-rich interaction domain 2	1E-30:-118402	1E-15:+185745	1E-15:-32426	-	-
ARID3A	AT-rich interaction domain 3A	-	-	1E-10:+9248	-	-
ARID3B	AT-rich interaction domain 3B	1E-25:-91911	-	-	-	-
ARID3C	AT-rich interaction domain 3C	1E-25:-926	-	-	0.00144	-
ARID4B	AT-rich interaction domain 4B	1E-30:+47570	-	1E-15:+47599	-	-
ARID5A	AT-rich interaction domain 5A	-	-	1E-15:-26983	-	-
ARL10	ADP ribosylation factor like GTPase 10	-	-	-	0.0261	-
ARL13B	ADP ribosylation factor like GTPase 13B	1E-25:+8859	-	-	-	-
ARL15	ADP ribosylation factor like GTPase 15	1E-25:-1620	1E-04:-176	1E-10:+473334	-	-
ARL16	ADP ribosylation factor like GTPase 16	-	-	1E-15:+12243	-	-
ARL2BP	ADP ribosylation factor like GTPase 2 binding protein	1E-25:+20030	-	1E-10:+79	-	-
ARL3	ADP ribosylation factor like GTPase 3	-	-	1E-20:-115	-	-
ARL4C	ADP ribosylation factor like GTPase 4C	1E-25:-471	-	1E-10:-834	-	-
ARL4D	ADP ribosylation factor like GTPase 4D	-	1E-15:-10567	1E-30:-75840	-	-
ARL5C	ADP ribosylation factor like GTPase 5C	1E-30:-6993	-	-	-	-
ARL6IP1	ADP ribosylation factor like GTPase 6 interacting protein 1	-	1E-04:+162	-	-	-
ARL6IP4	ADP ribosylation factor like GTPase 6 interacting protein 4	-	-	1E-15:-4795	-	-
ARL6IP6	ADP ribosylation factor like GTPase 6 interacting protein 6	-	1E-04:-37890	-	-	-
ARL8A	ADP ribosylation factor like GTPase 8A	-	1E-15:-1965	1E-15:+11818	-	-
ARL8B	ADP ribosylation factor like GTPase 8B	-	1E-04:+27128	-	-	-
ARL9	ADP ribosylation factor like GTPase 9	1E-25:+334	-	1E-10:+150431	-	-
ARMC1	armadillo repeat containing 1	1E-25:+73670	1E-04:+434084	1E-10:+490526	-	-
ARNT	aryl hydrocarbon receptor nuclear translocator	-	-	1E-10:+491	-	-
ARNT2	aryl hydrocarbon receptor nuclear translocator 2	-	-	1E-10:+211467	-	-
ARNTL	aryl hydrocarbon receptor nuclear translocator like	-	-	1E-10:-397215	-	-
ARPC1A	actin related protein 2/3 complex subunit 1A	-	-	1E-10:-106836	-	-
ARPC1B	actin related protein 2/3 complex subunit 1B	1E-25:+13440	1E-15:+23008	-	0.0164	-
ARPP19	cAMP regulated phosphoprotein 19	-	-	1E-15:-109665	-	-
ARRB1	arrestin beta 1	-	-	1E-10:+42526	-	-
ARRDC1	arrestin domain containing 1	-	-	-	0.0244	-
ARRDC2	arrestin domain containing 2	-	-	1E-15:-66071	-	-
ARRDC3	arrestin domain containing 3	-	1E-04:+71	-	-	-
ARRDC4	arrestin domain containing 4	-	-	1E-10:+544858	-	-
ARSA	arylsulfatase A	-	-	1E-20:+1366	-	-
ARSF	arylsulfatase F	-	-	1E-10:+275972	-	-
ARSI	arylsulfatase family member I	-	-	1E-10:+7872	-	-
ARSJ	arylsulfatase family member J	-	1E-04:-242379	-	-	-
ART5	ADP-ribosyltransferase 5	1E-25:+25179	-	1E-10:+218850	-	-
ARTN	artemin	1E-35:-167544	1E-04:-98621	1E-15:-29831	0	-
ARV1	ARV1 homolog, fatty acid homeostasis modulator	1E-30:+61869	-	-	-	-
ARVCF	ARVCF, delta catenin family member	1E-30:+5821	-	1E-15:+54744	-	-
ASAP1	ArfGAP with SH3 domain, ankyrin repeat and PH domain 1	1E-25:+418217	-	1E-10:+315893	-	-
ASAP2	ArfGAP with SH3 domain, ankyrin repeat and PH domain 2	1E-25:-60914	-	1E-15:+29011	-	-
ASAP3	ArfGAP with SH3 domain, ankyrin repeat and PH domain 3	-	-	1E-15:-37749	-	-
ASB1	ankyrin repeat and SOCS box containing 1	1E-30:+77785	-	1E-15:+272006	-	-
ASB12	ankyrin repeat and SOCS box containing 12	-	1E-04:-77774	-	-	-
ASB13	ankyrin repeat and SOCS box containing 13	-	-	1E-10:+140603	-	-
ASB16	ankyrin repeat and SOCS box containing 16	-	-	1E-10:-15776	-	-
ASB18	ankyrin repeat and SOCS box containing 18	1E-35:+84626	-	1E-10:-114631	-	-
ASB2	ankyrin repeat and SOCS box containing 2	1E-25:+48425	-	-	-	-
ASB6	ankyrin repeat and SOCS box containing 6	1E-30:-12693	-	-	-	-
ASCC2	activating signal cointegrator 1 complex subunit 2	1E-25:+44696	-	-	-	-
ASCL1	achaete-scute family bHLH transcription factor 1	-	-	1E-10:-6441	-	-
ASCL2	achaete-scute family bHLH transcription factor 2	1E-30:+56198	-	1E-15:+62102	-	-
ASCL4	achaete-scute family bHLH transcription factor 4	-	-	1E-10:+69558	-	-
ASCL5	achaete-scute family bHLH transcription factor 5	1E-30:-19617	-	-	-	-
ASF1B	anti-silencing function 1B histone chaperone	-	-	1E-10:+9517	-	-
ASH1L	ASH1 like histone lysine methyltransferase	-	-	1E-10:+232120	-	-
ASH2L	ASH2 like, histone lysine methyltransferase complex subunit	1E-25:+40779	-	-	-	-
ASIC2	acid sensing ion channel subunit 2	-	-	1E-10:+32216	-	-
ASIC4	acid sensing ion channel subunit family member 4	1E-25:-7019	-	-	-	-
ASL	argininosuccinate lyase	1E-30:+13330	-	-	-	-
ASMT	acetylserotonin O-methyltransferase	1E-30:+427340	-	-	-	-
ASMTL	acetylserotonin O-methyltransferase like	1E-35:+32309	-	-	-	-
ASNS	asparagine synthetase (glutamine-hydrolyzing)	-	-	-	0.0491	-
ASNSD1	asparagine synthetase domain containing 1	-	-	-	0.0068	-
ASPDH	aspartate dehydrogenase domain containing	1E-25:-11041	-	1E-10:-29246	-	-
ASPH	aspartate beta-hydroxylase	1E-30:-428855	-	-	-	-
ASPHD2	aspartate beta-hydroxylase domain containing 2	-	-	1E-15:+4542	-	-
ASPN	asporin	-	-	1E-10:-25724	-	-
ASPRV1	aspartic peptidase retroviral like 1	1E-25:+22443	-	-	-	-
ASPSCR1	ASPSCR1, UBX domain containing tether for SLC2A4	1E-25:+5807	-	1E-15:-8031	-	-
ASS1	argininosuccinate synthase 1	1E-25:+25526	-	1E-15:+25686	-	-
ASTE1	asteroid homolog 1	-	-	1E-10:+60	-	-
ASTN1	astrotactin 1	-	-	1E-10:+335199	-	-
ASUN	asunder, spermatogenesis regulator homolog (Drosphila)	-	1E-04:-222	-	-	-
ASXL1	ASXL transcriptional regulator 1	1E-25:+71600	-	1E-10:+107078	-	-
ASXL2	ASXL transcriptional regulator 2	1E-25:-75861	-	-	-	-
ATAD2	ATPase family, AAA domain containing 2	-	-	-	0.0295	-
ATAD2B	ATPase family, AAA domain containing 2B	1E-25:+231106	1E-04:+77057	1E-15:+224014	-	-
ATAD3A	ATPase family, AAA domain containing 3A	1E-25:+24097	-	1E-10:-16562	-	-
ATAD3B	ATPase family, AAA domain containing 3B	-	-	1E-10:+6685	-	-
ATAD5	ATPase family, AAA domain containing 5	-	-	1E-20:+169	-	-
ATF1	activating transcription factor 1	1E-25:+42208	-	-	-	-
ATF3	activating transcription factor 3	1E-30:+61148	-	1E-15:+363	-	-
ATF4	activating transcription factor 4	-	1E-15:+86	-	-	-
ATF5	activating transcription factor 5	1E-25:-20317	-	1E-10:-20697	-	-
ATF6	activating transcription factor 6	1E-35:+203348	-	-	-	-
ATF6B	activating transcription factor 6 beta	1E-35:+70054	-	1E-20:+46493	-	-
ATF7IP2	activating transcription factor 7 interacting protein 2	1E-25:+152054	1E-04:+86613	1E-15:+173241	-	-
ATG10	autophagy related 10	-	1E-04:+147596	-	-	-
ATG16L1	autophagy related 16 like 1	1E-25:-47091	-	1E-15:+122	-	-
ATG16L2	autophagy related 16 like 2	1E-30:+15038	-	1E-15:+14824	-	-
ATG2A	autophagy related 2A	-	-	1E-10:+145	-	-
ATG4B	autophagy related 4B cysteine peptidase	1E-25:+39212	-	1E-10:-4605	-	-
ATG4C	autophagy related 4C cysteine peptidase	-	1E-04:-69496	-	-	-
ATG4D	autophagy related 4D cysteine peptidase	-	-	1E-20:+3113	-	-
ATG5	autophagy related 5	1E-35:+181998	-	1E-20:+191082	-	-
ATHL1	ATH1, acid trehalase-like 1 (yeast)	1E-25:-4316	-	1E-15:+995	-	-
ATMIN	ATM interactor	-	-	1E-10:+547	-	-
ATN1	atrophin 1	-	-	-	0	-
ATOH8	atonal bHLH transcription factor 8	1E-25:+31646	-	1E-10:+42927	-	-
ATP10A	ATPase phospholipid transporting 10A (putative)	1E-30:+183513	-	1E-10:+51288	-	-
ATP10B	ATPase phospholipid transporting 10B (putative)	1E-25:+417999	1E-04:+118233	-	-	-
ATP10D	ATPase phospholipid transporting 10D (putative)	-	-	1E-10:+24	-	-
ATP11A	ATPase phospholipid transporting 11A	1E-30:+58747	-	1E-10:+87512	-	Repressed
ATP11C	ATPase phospholipid transporting 11C	-	1E-15:-101361	-	-	-
ATP12A	ATPase H+/K+ transporting non-gastric alpha2 subunit	-	-	1E-10:+14853	-	-
ATP13A1	ATPase 13A1	-	-	1E-10:+212	-	-
ATP13A2	ATPase cation transporting 13A2	-	-	1E-10:+21921	-	-
ATP13A3	ATPase 13A3	1E-25:-118824	-	1E-10:-85429	-	-
ATP1A1	ATPase Na+/K+ transporting subunit alpha 1	1E-35:-247975	-	-	-	-
ATP1A2	ATPase Na+/K+ transporting subunit alpha 2	-	-	1E-10:+14567	-	-
ATP1A3	ATPase Na+/K+ transporting subunit alpha 3	1E-35:-48396	-	1E-10:-11508	-	-
ATP1A4	ATPase Na+/K+ transporting subunit alpha 4	-	-	1E-10:-21230	0.0494	-
ATP2A2	ATPase sarcoplasmic/endoplasmic reticulum Ca2+ transporting 2	-	-	1E-10:+250	-	-
ATP2B1	ATPase plasma membrane Ca2+ transporting 1	1E-25:-211016	1E-04:+100564	-	-	Induced
ATP2B2	ATPase plasma membrane Ca2+ transporting 2	1E-25:-22292	-	1E-20:+125412	-	-
ATP2B4	ATPase plasma membrane Ca2+ transporting 4	1E-25:-54044	-	1E-10:+51362	-	-
ATP2C2	ATPase secretory pathway Ca2+ transporting 2	1E-30:-49099	-	1E-10:-21215	-	-
ATP4A	ATPase H+/K+ transporting subunit alpha	1E-25:+5886	-	1E-10:+8245	-	-
ATP4B	ATPase H+/K+ transporting subunit beta	1E-30:+31682	-	1E-15:+65109	-	-
ATP5A1	ATP synthase, H+ transporting, mitochondrial F1 complex, alpha subunit 1, cardiac muscle	-	-	-	0.0356	-
ATP5B	ATP synthase, H+ transporting, mitochondrial F1 complex, beta polypeptide	-	-	1E-10:+63	-	-
ATP5EP2	ATP synthase, H+ transporting, mitochondrial F1 complex, epsilon subunit pseudogene 2	1E-25:-17346	-	1E-10:+15300	-	-
ATP5F1	ATP synthase, H+ transporting, mitochondrial F0 complex, subunit b, isoform 1	-	1E-04:+609	-	-	-
ATP5G1	ATP synthase, H+ transporting, mitochondrial Fo complex subunit C1 (subunit 9)	-	-	1E-10:-11628	-	-
ATP5H	ATP synthase, H+ transporting, mitochondrial F0 complex, subunit d	-	-	1E-15:+12368	-	-
ATP5I	ATP synthase, H+ transporting, mitochondrial F0 complex, subunit e	1E-35:+27662	-	1E-10:+16049	0.0241	-
ATP5J	F1Fo-ATPase synthase f subunit	-	-	1E-10:-614	0.0132	-
ATP5J2	ATP synthase, H+ transporting, mitochondrial F0 complex, subunit f, isoform 2	-	1E-15:+28	-	-	-
ATP5J2-PTCD1	ATP5J2-PTCD1 readthrough	-	1E-15:-139	1E-10:+8279	-	-
ATP5L2	ATP synthase, H+ transporting, mitochondrial Fo complex subunit G2	1E-35:+3847	-	1E-10:+2649	-	-
ATP5O	ATP synthase, H+ transporting, mitochondrial F1 complex, O subunit	1E-35:-151372	-	1E-10:+20915	-	-
ATP6AP1L	ATPase H+ transporting accessory protein 1 like	-	1E-15:-873	-	-	-
ATP6AP2	ATPase H+ transporting accessory protein 2	-	1E-04:-427414	1E-10:-204	-	-
ATP6V0A2	ATPase H+ transporting V0 subunit a2	-	-	1E-10:+32756	-	-
ATP6V0A4	ATPase H+ transporting V0 subunit a4	1E-25:-39803	-	1E-10:-172907	-	-
ATP6V0B	ATPase H+ transporting V0 subunit b	-	-	1E-15:-2650	0.0327	-
ATP6V0C	ATPase H+ transporting V0 subunit c	-	-	1E-10:-6216	-	-
ATP6V0D1	ATPase H+ transporting V0 subunit d1	-	-	1E-15:+33773	-	-
ATP6V0E2	ATPase H+ transporting V0 subunit e2	-	-	1E-10:-10476	-	-
ATP6V1B1	ATPase H+ transporting V1 subunit B1	1E-25:-2769	-	1E-10:+2284	-	-
ATP6V1B2	ATPase H+ transporting V1 subunit B2	1E-30:+52585	1E-15:+34414	1E-20:+52566	-	-
ATP6V1C2	ATPase H+ transporting V1 subunit C2	1E-30:+53687	-	-	-	-
ATP6V1D	ATPase H+ transporting V1 subunit D	-	-	1E-10:+369	-	-
ATP6V1E1	ATPase H+ transporting V1 subunit E1	-	-	1E-10:+48994	-	-
ATP6V1F	ATPase H+ transporting V1 subunit F	1E-30:+66661	-	1E-10:-4048	-	-
ATP6V1G1	ATPase H+ transporting V1 subunit G1	-	1E-04:-174	-	0.00325	-
ATP6V1G2	ATPase H+ transporting V1 subunit G2	-	-	-	0.01	-
ATP6V1G3	ATPase H+ transporting V1 subunit G3	-	1E-04:+381693	-	-	-
ATP6V1H	ATPase H+ transporting V1 subunit H	1E-30:+248568	-	1E-15:+128	-	-
ATP8A1	ATPase phospholipid transporting 8A1	-	-	1E-15:+382	-	-
ATP8A2	ATPase phospholipid transporting 8A2	-	1E-04:-25485	1E-10:+581637	-	-
ATP8B1	ATPase phospholipid transporting 8B1	1E-25:+154487	-	-	-	-
ATP8B2	ATPase phospholipid transporting 8B2	1E-25:+21053	-	-	-	-
ATP8B3	ATPase phospholipid transporting 8B3	1E-25:+5432	-	1E-10:+878	0.0263	-
ATP8B4	ATPase phospholipid transporting 8B4 (putative)	-	1E-04:+206199	-	-	-
ATP9A	ATPase phospholipid transporting 9A (putative)	-	-	1E-10:+144352	-	-
ATP9B	ATPase phospholipid transporting 9B (putative)	1E-30:+165218	-	1E-10:+278496	-	-
ATR	ATR serine/threonine kinase	1E-25:+10079	-	1E-15:+154	-	-
ATXN10	ataxin 10	1E-30:-144982	-	1E-15:-23135	-	-
ATXN1L	ataxin 1 like	1E-25:+14177	-	-	-	-
ATXN2	ataxin 2	-	-	1E-10:+161333	-	-
ATXN7L3	ataxin 7 like 3	-	-	1E-10:-13441	-	-
AUH	AU RNA binding methylglutaconyl-CoA hydratase	1E-25:+183371	-	1E-15:+440553	-	-
AUNIP	aurora kinase A and ninein interacting protein	-	-	1E-15:+48605	-	-
AUP1	AUP1, lipid droplet regulating VLDL assembly factor	-	-	-	0.0292	-
AURKAIP1	aurora kinase A interacting protein 1	-	1E-15:-608	1E-10:+3330	0.0494	-
AUTS2	AUTS2, activator of transcription and developmental regulator	-	1E-04:+615761	-	-	-
AVIL	advillin	-	-	1E-10:-7262	-	-
AVL9	AVL9 cell migration associated	-	1E-04:+369656	-	-	-
AVP	arginine vasopressin	-	-	1E-10:+1186	-	-
AVPR1A	arginine vasopressin receptor 1A	-	-	1E-10:+489	-	-
AVPR1B	arginine vasopressin receptor 1B	1E-35:+7020	-	-	-	-
AVPR2	arginine vasopressin receptor 2	-	1E-04:+287	-	-	-
AXIN1	axin 1	1E-25:-13593	-	-	-	-
AXIN2	axin 2	1E-30:+24008	-	1E-10:+256515	-	-
AXL	AXL receptor tyrosine kinase	-	-	1E-10:-12212	-	-
AZI1	5-azacytidine induced 1	-	-	1E-10:+13535	-	-
AZI2	5-azacytidine induced 2	-	1E-04:+561	-	-	-
AZIN1	antizyme inhibitor 1	-	1E-15:+587	1E-10:+75424	-	-
AZU1	azurocidin 1	-	1E-15:-3616	1E-15:-3934	-	-
B2M	beta-2-microglobulin	-	1E-15:-55	1E-10:+101	-	-
B3GALNT1	beta-1,3-N-acetylgalactosaminyltransferase 1 (globoside blood group)	-	-	1E-10:-4	-	-
B3GALNT2	beta-1,3-N-acetylgalactosaminyltransferase 2	1E-25:-136300	-	1E-20:-90296	-	-
B3GALT2	beta-1,3-galactosyltransferase 2	1E-30:-156328	1E-04:-789613	1E-10:-54984	-	-
B3GAT1	beta-1,3-glucuronyltransferase 1	1E-35:+24387	-	1E-15:-106349	-	-
B3GAT2	beta-1,3-glucuronyltransferase 2	1E-25:+2115	-	-	-	-
B3GNT1	UDP-GlcNAc:betaGal beta-1,3-N-acetylglucosaminyltransferase 1	1E-30:+664	-	1E-15:+687	-	-
B3GNT2	UDP-GlcNAc:betaGal beta-1,3-N-acetylglucosaminyltransferase 2	-	-	1E-10:+97582	-	-
B3GNT3	UDP-GlcNAc:betaGal beta-1,3-N-acetylglucosaminyltransferase 3	-	-	1E-20:-13596	-	-
B3GNT4	UDP-GlcNAc:betaGal beta-1,3-N-acetylglucosaminyltransferase 4	1E-25:-3360	-	-	-	-
B3GNT6	UDP-GlcNAc:betaGal beta-1,3-N-acetylglucosaminyltransferase 6	-	-	1E-15:-56508	-	-
B3GNT7	UDP-GlcNAc:betaGal beta-1,3-N-acetylglucosaminyltransferase 7	-	1E-04:+57151	1E-10:-7100	-	-
B3GNT8	UDP-GlcNAc:betaGal beta-1,3-N-acetylglucosaminyltransferase 8	1E-25:-4616	-	1E-10:+2858	-	-
B3GNT9	UDP-GlcNAc:betaGal beta-1,3-N-acetylglucosaminyltransferase 9	-	-	1E-10:+222	-	-
B3GNTL1	UDP-GlcNAc:betaGal beta-1,3-N-acetylglucosaminyltransferase like 1	1E-30:+92170	-	1E-10:+14427	-	-
B4GALNT1	beta-1,4-N-acetyl-galactosaminyltransferase 1	1E-25:+5448	-	1E-10:+12295	-	-
B4GALNT3	beta-1,4-N-acetyl-galactosaminyltransferase 3	-	1E-04:+183354	-	-	-
B4GALNT4	beta-1,4-N-acetyl-galactosaminyltransferase 4	-	-	1E-10:-43169	-	-
B4GALT1	beta-1,4-galactosyltransferase 1	-	-	1E-10:+309	0.0292	-
B4GALT2	beta-1,4-galactosyltransferase 2	1E-30:+33514	-	1E-10:+1982	0.0125	-
B4GALT3	beta-1,4-galactosyltransferase 3	1E-25:+2375	-	-	-	-
B4GALT5	beta-1,4-galactosyltransferase 5	-	-	1E-10:+125739	-	Repressed
B4GALT7	beta-1,4-galactosyltransferase 7	1E-25:+11638	-	-	0.00439	-
BACE1	beta-secretase 1	-	-	1E-10:+1650	-	-
BACE2	beta-secretase 2	1E-25:-45615	-	1E-10:+54183	-	-
BACH2	BTB domain and CNC homolog 2	1E-30:+361579	-	1E-20:+378749	-	-
BAG1	BCL2 associated athanogene 1	-	-	1E-10:+267	0	-
BAG4	BCL2 associated athanogene 4	-	-	1E-10:+330	0.0295	-
BAG6	BCL2 associated athanogene 6	1E-30:+4962	1E-15:+13590	1E-10:+326	-	-
BAHD1	bromo adjacent homology domain containing 1	1E-30:+20918	-	1E-20:+17828	-	-
BAI1	brain-specific angiogenesis inhibitor 1	1E-35:+138883	-	1E-15:-21622	-	-
BAI2	brain-specific angiogenesis inhibitor 2	1E-25:+9615	-	-	-	-
BAI3	brain-specific angiogenesis inhibitor 3	-	1E-04:+172261	1E-10:+476786	-	-
BAIAP2	BAI1 associated protein 2	1E-30:+115622	-	1E-15:+4432	-	-
BAIAP2L1	BAI1 associated protein 2 like 1	-	-	1E-15:+61328	-	-
BAIAP2L2	BAI1 associated protein 2 like 2	1E-30:-26636	-	1E-15:+1215	-	-
BAIAP3	BAI1 associated protein 3	1E-25:-15221	-	1E-10:-22128	-	-
BAK1	BCL2 antagonist/killer 1	-	-	1E-20:+77396	-	-
BANF1	barrier to autointegration factor 1	1E-25:-19908	-	-	-	-
BANK1	B cell scaffold protein with ankyrin repeats 1	-	1E-04:+38385	-	-	-
BANP	BTG3 associated nuclear protein	1E-35:+25859	-	1E-15:+335376	-	-
BAP1	BRCA1 associated protein 1	1E-35:+28525	-	1E-15:+43650	0.0125	-
BARD1	BRCA1 associated RING domain 1	-	-	1E-20:+229	0.0494	-
BARHL1	BarH like homeobox 1	1E-25:+5143	-	-	-	-
BARHL2	BarH like homeobox 2	1E-35:-12395	1E-04:+719645	1E-20:-134198	-	-
BARX1	BARX homeobox 1	1E-35:+178335	-	1E-15:+50422	-	-
BARX2	BARX homeobox 2	1E-30:-3257	-	1E-10:-59441	-	-
BASP1	brain abundant membrane attached signal protein 1	-	1E-04:+59384	1E-10:+408118	-	-
BATF	basic leucine zipper ATF-like transcription factor	1E-25:-52112	-	1E-10:-41662	-	-
BATF3	basic leucine zipper ATF-like transcription factor 3	1E-30:+30167	-	1E-10:+30164	-	-
BAZ1B	bromodomain adjacent to zinc finger domain 1B	1E-25:-15016	-	1E-10:-14931	-	-
BAZ2A	bromodomain adjacent to zinc finger domain 2A	-	-	1E-10:+34396	-	-
BBC3	BCL2 binding component 3	1E-25:-27827	-	1E-10:-24537	-	-
BBS1	Bardet-Biedl syndrome 1	-	-	1E-10:+5148	-	-
BBX	BBX, HMG-box containing	-	1E-04:-654365	1E-10:-83520	-	-
BCAN	brevican	1E-30:+15311	-	1E-20:-16686	-	-
BCAR1	BCAR1, Cas family scaffold protein	1E-30:+32169	-	1E-15:+23228	-	-
BCAR3	BCAR3, NSP family adaptor protein	1E-30:+258011	-	1E-10:+201	-	-
BCAS2	BCAS2, pre-mRNA processing factor	-	-	-	0.034	-
BCAS3	BCAS3, microtubule associated cell migration factor	1E-25:+703530	-	1E-10:+690433	-	-
BCAS4	breast carcinoma amplified sequence 4	1E-25:+42788	-	-	-	-
BCAT1	branched chain amino acid transaminase 1	1E-30:+114	1E-04:+811591	-	-	-
BCAT2	branched chain amino acid transaminase 2	-	-	1E-20:+11237	-	-
BCDIN3D	BCDIN3 domain containing RNA methyltransferase	-	-	1E-10:+38029	-	-
BCHE	butyrylcholinesterase	-	1E-04:-101415	1E-15:+123898	-	-
BCKDHB	branched chain keto acid dehydrogenase E1 subunit beta	-	-	1E-10:+208155	-	Repressed
BCKDK	branched chain ketoacid dehydrogenase kinase	1E-30:+6123	-	-	-	-
BCL10	B cell CLL/lymphoma 10	-	-	1E-15:+518	-	-
BCL11B	B cell CLL/lymphoma 11B	1E-30:+16477	-	1E-10:-49890	-	-
BCL2	BCL2, apoptosis regulator	-	-	1E-20:+341640	-	Repressed
BCL2L11	BCL2 like 11	1E-25:+416320	-	1E-10:-1146	-	-
BCL2L12	BCL2 like 12	1E-25:-7319	-	1E-10:+278	-	-
BCL2L13	BCL2 like 13	1E-25:+101093	-	1E-10:+99708	-	-
BCL2L2	BCL2 like 2	-	-	1E-10:-4947	-	-
BCL3	B cell CLL/lymphoma 3	-	-	1E-15:+9447	-	Induced
BCL6	B cell CLL/lymphoma 6	-	-	1E-10:+7101	-	-
BCL7A	BCL tumor suppressor 7A	1E-25:+4652	-	-	-	-
BCL7B	BCL tumor suppressor 7B	1E-25:+20714	-	1E-10:+20799	0.0386	-
BCL7C	BCL tumor suppressor 7C	-	-	1E-10:-2044	-	-
BCL9L	B cell CLL/lymphoma 9 like	1E-25:+90	-	1E-20:-14610	-	-
BCLAF1	BCL2 associated transcription factor 1	1E-30:-71126	1E-15:-212	-	-	-
BCOR	BCL6 corepressor	-	1E-04:-1655	-	-	-
BCR	BCR, RhoGEF and GTPase activating protein	1E-25:+78767	-	1E-20:+38271	-	-
BCS1L	BCS1 homolog, ubiquinol-cytochrome c reductase complex chaperone	-	-	1E-10:-537	-	-
BDH1	3-hydroxybutyrate dehydrogenase 1	-	-	1E-20:+43775	-	-
BDNF	brain derived neurotrophic factor	1E-25:-105252	-	-	-	-
BEAN1	brain expressed associated with NEDD4 1	1E-25:+42527	-	1E-10:-20445	-	-
BEGAIN	brain enriched guanylate kinase associated	1E-30:-126570	-	1E-15:-68549	-	-
BEND5	BEN domain containing 5	1E-30:-779984	-	1E-10:+17858	-	-
BEST4	bestrophin 4	1E-35:+3319	-	-	-	-
BET1L	Bet1 golgi vesicular membrane trafficking protein like	1E-25:+6673	-	1E-20:-94	-	-
BEX1	brain expressed X-linked 1	-	1E-04:+54149	-	-	-
BFAR	bifunctional apoptosis regulator	-	1E-15:-184	1E-10:+451	-	-
BFSP2	beaded filament structural protein 2	1E-25:+72478	-	-	-	-
BGLAP	bone gamma-carboxyglutamate protein	1E-25:+2219	-	-	-	-
BHLHA15	basic helix-loop-helix family member a15	1E-25:-40637	-	1E-15:+29794	-	-
BHLHE22	basic helix-loop-helix family member e22	1E-30:-9091	1E-04:+5358	1E-15:-199580	-	-
BHLHE23	basic helix-loop-helix family member e23	1E-30:-81505	-	1E-15:-85679	-	-
BHLHE40	basic helix-loop-helix family member e40	-	-	1E-15:+487	-	-
BHLHE41	basic helix-loop-helix family member e41	-	-	1E-10:-661	-	-
BHMT	betaine--homocysteine S-methyltransferase	-	-	1E-10:+512	-	-
BICD2	BICD cargo adaptor 2	-	-	1E-15:-72413	-	-
BID	BH3 interacting domain death agonist	1E-25:+34333	-	1E-15:-4594	-	-
BIK	BCL2 interacting killer	-	-	1E-10:+18247	-	Repressed
BIN1	bridging integrator 1	1E-25:+221152	-	1E-15:+43347	-	-
BIN3	bridging integrator 3	1E-30:+48539	-	1E-10:-22851	0.00637	-
BIRC2	baculoviral IAP repeat containing 2	-	1E-04:+46202	-	-	-
BIRC5	baculoviral IAP repeat containing 5	-	1E-15:+11538	-	-	-
BIRC7	baculoviral IAP repeat containing 7	1E-30:-114729	-	1E-15:-9017	-	-
BLCAP	BLCAP, apoptosis inducing factor	1E-25:-70403	-	1E-15:+5065	-	-
BLID	BH3-like motif containing, cell death inducer	1E-35:+644734	-	1E-10:+393750	-	-
BLK	BLK proto-oncogene, Src family tyrosine kinase	1E-35:-53815	-	1E-20:-69537	0.0194	-
BLM	BLM RecQ like helicase	1E-35:-71275	-	-	-	-
BLOC1S2	biogenesis of lysosomal organelles complex 1 subunit 2	-	-	-	0.0175	-
BLOC1S4	biogenesis of lysosomal organelles complex 1 subunit 4	-	1E-15:+37303	1E-10:+12320	-	-
BLVRA	biliverdin reductase A	-	-	1E-10:-21365	0	-
BLVRB	biliverdin reductase B	1E-25:+7478	-	-	-	-
BLZF1	basic leucine zipper nuclear factor 1	-	-	1E-10:+59489	-	-
BMF	Bcl2 modifying factor	-	-	1E-10:+20292	-	-
BMI1	BMI1 proto-oncogene, polycomb ring finger	-	1E-04:+13829	-	-	-
BMP1	bone morphogenetic protein 1	1E-35:+36330	-	1E-10:+47681	0.0358	-
BMP3	bone morphogenetic protein 3	-	1E-04:-687375	-	-	-
BMP4	bone morphogenetic protein 4	-	-	1E-15:-326091	-	Repressed
BMP7	bone morphogenetic protein 7	1E-25:+64111	-	1E-10:-4796	0.0194	-
BMP8A	bone morphogenetic protein 8a	1E-35:+37767	-	1E-30:+7756	0.01	-
BMP8B	bone morphogenetic protein 8b	1E-35:+12250	1E-15:-56920	1E-20:-30714	-	-
BMPER	BMP binding endothelial regulator	1E-30:+885	-	-	-	-
BMPR1B	bone morphogenetic protein receptor type 1B	-	1E-04:-407058	-	-	-
BMPR2	bone morphogenetic protein receptor type 2	1E-25:+397316	-	-	-	-
BMS1	BMS1, ribosome biogenesis factor	-	-	1E-10:-114	-	-
BNC1	basonuclin 1	1E-25:+500	-	1E-15:-95009	-	-
BNC2	basonuclin 2	1E-35:+715957	-	-	-	-
BNIP1	BCL2 interacting protein 1	1E-25:+87829	-	-	-	-
BNIP2	BCL2 interacting protein 2	1E-30:-103158	-	1E-10:-303879	-	-
BNIP3	BCL2 interacting protein 3	1E-25:-62210	-	-	-	-
BNIP3L	BCL2 interacting protein 3 like	1E-25:+65864	-	1E-15:+171	-	Repressed
BOC	BOC cell adhesion associated, oncogene regulated	1E-25:+63056	-	-	-	-
BOD1	biorientation of chromosomes in cell division 1	1E-25:+88815	-	1E-10:+45913	-	-
BOD1L1	biorientation of chromosomes in cell division 1 like 1	-	1E-04:+45830	1E-10:-160	-	-
BOK	BCL2 family apoptosis regulator BOK	1E-25:+69101	-	1E-20:+31963	-	-
BOLA1	bolA family member 1	-	1E-15:-1136	-	-	-
BOLA3	bolA family member 3	-	-	1E-10:+100036	-	-
BOLL	boule homolog, RNA binding protein	1E-25:+520	-	-	-	-
BOP1	block of proliferation 1	-	-	1E-10:+2374	-	-
BPHL	biphenyl hydrolase like	-	-	1E-10:+27098	-	-
BPI	bactericidal permeability increasing protein	-	-	1E-10:+32955	-	-
BPIFB1	BPI fold containing family B member 1	-	-	1E-10:+48331	-	-
BPIFB2	BPI fold containing family B member 2	1E-30:+12009	-	1E-10:+6184	-	-
BPIFB3	BPI fold containing family B member 3	-	-	1E-10:+15357	-	-
BPIFB4	BPI fold containing family B member 4	-	-	1E-10:-10746	-	-
BPIFB6	BPI fold containing family B member 6	1E-35:+44	-	1E-10:-17864	-	-
BPNT1	3'(2'), 5'-bisphosphate nucleotidase 1	-	-	1E-10:-3834	-	-
BRAT1	BRCA1 associated ATM activator 1	1E-25:+14903	-	1E-10:+16148	-	-
BRCA2	BRCA2, DNA repair associated	-	-	1E-10:+140102	-	-
BRD1	bromodomain containing 1	1E-35:+10448	-	1E-20:+224741	-	-
BRD2	bromodomain containing 2	-	1E-15:+1211	-	-	-
BRD3	bromodomain containing 3	1E-35:+36722	-	1E-20:+63262	-	-
BRD4	bromodomain containing 4	1E-25:+41577	-	-	-	-
BRD7	bromodomain containing 7	1E-25:-34914	-	1E-10:+244	-	-
BRD9	bromodomain containing 9	-	-	1E-20:-30545	0.0327	-
BRDT	bromodomain testis associated	1E-25:+125	-	-	-	-
BRE	brain and reproductive organ-expressed (TNFRSF1A modulator)	-	-	1E-10:-256	-	-
BRF1	BRF1, RNA polymerase III transcription initiation factor subunit	1E-25:-33162	-	1E-15:-42445	-	-
BRF2	BRF2, RNA polymerase III transcription initiation factor subunit	1E-25:+10919	-	1E-10:+22900	0.0241	-
BRI3	brain protein I3	-	-	1E-15:+2457	-	-
BRI3BP	BRI3 binding protein	-	-	1E-10:-4604	-	-
BRICD5	BRICHOS domain containing 5	-	-	1E-20:+3018	-	-
BRIX1	BRX1, biogenesis of ribosomes	-	-	1E-15:-76119	-	-
BRK1	BRICK1, SCAR/WAVE actin nucleating complex subunit	1E-25:-7343	-	1E-15:-36	-	-
BRMS1	BRMS1, transcriptional repressor and anoikis regulator	1E-30:-1909	-	1E-15:-1886	-	-
BROX	BRO1 domain and CAAX motif containing	1E-25:+82399	-	1E-15:+809	-	-
BRPF1	bromodomain and PHD finger containing 1	1E-30:+11993	-	1E-10:+7976	0.00325	-
BRPF3	bromodomain and PHD finger containing 3	1E-35:+13683	-	1E-15:+14568	-	-
BRSK1	BR serine/threonine kinase 1	1E-25:+22235	-	1E-10:+9909	-	-
BRSK2	BR serine/threonine kinase 2	1E-25:-51394	-	1E-15:+18103	-	-
BSG	basigin (Ok blood group)	1E-25:+5152	-	-	-	-
BSN	bassoon presynaptic cytomatrix protein	-	-	1E-10:+100055	-	-
BSND	barttin CLCNK type accessory beta subunit	1E-25:-1758	-	1E-10:+7047	-	-
BST2	bone marrow stromal cell antigen 2	-	1E-15:+12884	-	-	-
BTBD11	BTB domain containing 11	-	-	1E-10:+1252	-	-
BTBD17	BTB domain containing 17	-	-	1E-10:-1280	-	-
BTBD2	BTB domain containing 2	1E-25:-22947	-	1E-10:+16978	-	-
BTBD6	BTB domain containing 6	1E-25:-579	-	1E-20:-48906	-	-
BTBD9	BTB domain containing 9	1E-30:+476825	-	1E-10:+448046	-	-
BTF3	basic transcription factor 3	-	-	1E-10:+37	-	-
BTG1	BTG anti-proliferation factor 1	-	1E-15:+32	1E-10:-481	-	-
BTG2	BTG anti-proliferation factor 2	-	-	1E-10:-14893	0	Induced
BTG4	BTG anti-proliferation factor 4	-	-	1E-10:+74729	-	-
BTK	Bruton tyrosine kinase	-	1E-15:-4802	-	0.0327	-
BTNL2	butyrophilin like 2	1E-35:+751	-	-	-	-
BTNL9	butyrophilin like 9	-	-	1E-15:-3114	-	-
BUB1	BUB1 mitotic checkpoint serine/threonine kinase	-	1E-04:-144	-	-	-
BUD13	BUD13 homolog	1E-35:+813656	-	1E-10:+80130	-	-
BUD31	BUD31 homolog	1E-25:-20471	1E-15:-10903	-	0.0125	-
BYSL	bystin like	-	1E-15:+12103	-	-	-
BZRAP1	benzodiazepine receptor (peripheral) associated protein 1	1E-25:+2418	1E-15:+600	1E-15:+16031	-	-
BZW1	basic leucine zipper and W2 domains 1	1E-30:+32029	-	-	-	-
C10orf105	chromosome 10 open reading frame 105	-	-	1E-10:-28352	-	-
C10orf112	chromosome 10 open reading frame 112	-	1E-04:+220570	-	-	-
C10orf137	chromosome 10 open reading frame 137	-	-	1E-10:-556966	-	-
C10orf54	chromosome 10 open reading frame 54	-	-	1E-10:+25325	0.0132	-
C11orf21	chromosome 11 open reading frame 21	1E-25:+4939	-	-	-	-
C11orf24	chromosome 11 open reading frame 24	-	-	1E-20:-27079	-	-
C11orf30	chromosome 11 open reading frame 30	-	1E-15:-2302	1E-10:+212988	-	-
C11orf34	chromosome 11 open reading frame 34	-	1E-04:-447060	-	-	-
C11orf44	chromosome 11 open reading frame 44	1E-35:-74334	-	1E-10:-210156	-	-
C11orf45	chromosome 11 open reading frame 45	1E-30:-35117	-	1E-15:+3677	-	-
C11orf54	chromosome 11 open reading frame 54	-	1E-04:-133	-	-	-
C11orf58	chromosome 11 open reading frame 58	-	1E-04:+27	1E-10:-124885	-	-
C11orf73	chromosome 11 open reading frame 73	1E-25:+129261	-	1E-10:+157833	-	-
C11orf82	chromosome 11 open reading frame 82	-	-	1E-10:+40851	-	-
C11orf83	chromosome 11 open reading frame 83	-	1E-15:-4973	1E-10:+1981	-	-
C11orf87	chromosome 11 open reading frame 87	-	1E-04:-577021	-	-	-
C11orf94	chromosome 11 open reading frame 94	1E-25:+143	-	1E-20:-6900	-	-
C12orf10	chromosome 12 open reading frame 10	-	-	1E-10:+152	-	-
C12orf44	chromosome 12 open reading frame 44	1E-25:-25590	-	1E-10:-42369	-	-
C12orf49	chromosome 12 open reading frame 49	-	1E-15:+76474	1E-10:-165	-	-
C12orf52	chromosome 12 open reading frame 52	1E-25:+5945	-	1E-15:-54	-	-
C12orf57	chromosome 12 open reading frame 57	-	1E-15:-43	-	-	-
C12orf65	chromosome 12 open reading frame 65	-	-	1E-15:+92	-	-
C14orf1	chromosome 14 open reading frame 1	-	-	1E-15:+17	-	-
C14orf119	chromosome 14 open reading frame 119	-	1E-15:-23237	1E-10:+55	-	-
C14orf144	chromosome 14 open reading frame 144 (putative)	1E-25:+25020	-	1E-15:+3777	-	-
C14orf159	chromosome 14 open reading frame 159	-	-	1E-10:-6353	-	-
C14orf166	chromosome 14 open reading frame 166	-	1E-04:-97056	-	-	-
C14orf180	chromosome 14 open reading frame 180	1E-25:-69573	-	1E-15:-331703	-	-
C14orf2	chromosome 14 open reading frame 2	1E-30:+22599	-	1E-10:+29859	-	-
C14orf93	chromosome 14 open reading frame 93	-	-	1E-10:+3151	-	-
C15orf27	chromosome 15 open reading frame 27	1E-25:+100789	-	-	-	-
C15orf38-AP3S2	C15orf38-AP3S2 readthrough	-	-	1E-10:+2940	-	-
C15orf48	chromosome 15 open reading frame 48	-	-	1E-10:+20305	-	-
C15orf60	chromosome 15 open reading frame 60	-	1E-04:+100446	-	-	-
C15orf62	chromosome 15 open reading frame 62	-	-	1E-10:+229	-	-
C16orf3	chromosome 16 open reading frame 3	1E-25:+2140	-	-	-	-
C16orf54	chromosome 16 open reading frame 54	-	-	1E-15:+423	-	-
C16orf62	chromosome 16 open reading frame 62	1E-35:+155813	-	-	-	-
C16orf70	chromosome 16 open reading frame 70	-	-	1E-10:-635	-	-
C16orf80	chromosome 16 open reading frame 80	1E-25:+29632	-	1E-10:+42744	-	-
C16orf87	chromosome 16 open reading frame 87	-	-	1E-20:-12785	-	-
C17orf62	chromosome 17 open reading frame 62	1E-25:+26668	-	-	-	-
C17orf67	chromosome 17 open reading frame 67	-	-	1E-10:+95913	-	-
C17orf70	chromosome 17 open reading frame 70	1E-35:-30569	-	1E-15:-17930	-	-
C17orf77	chromosome 17 open reading frame 77	-	-	1E-10:-24019	-	-
C17orf89	chromosome 17 open reading frame 89	1E-30:+4192	-	1E-10:+7542	-	-
C17orf99	chromosome 17 open reading frame 99	-	-	1E-10:-2151	-	-
C18orf25	chromosome 18 open reading frame 25	-	-	1E-30:+335	-	-
C18orf8	chromosome 18 open reading frame 8	1E-30:+30956	-	-	-	-
C19orf10	chromosome 19 open reading frame 10	1E-25:-6113	-	1E-10:-19417	-	-
C19orf12	chromosome 19 open reading frame 12	1E-25:-66874	-	1E-15:+17163	-	-
C19orf24	chromosome 19 open reading frame 24	-	1E-15:-4357	1E-10:-1572	-	-
C19orf25	chromosome 19 open reading frame 25	1E-25:+17414	-	1E-10:+18676	-	-
C19orf26	chromosome 19 open reading frame 26	-	-	1E-10:+4497	-	-
C19orf33	chromosome 19 open reading frame 33	-	-	1E-10:+3287	-	-
C19orf38	chromosome 19 open reading frame 38	-	-	1E-10:+14769	-	-
C19orf60	chromosome 19 open reading frame 60	-	-	1E-10:+2108	-	-
C19orf68	chromosome 19 open reading frame 68	1E-25:+1256	-	-	-	-
C19orf77	chromosome 19 open reading frame 77	1E-25:+17259	-	1E-10:-13523	-	-
C19orf80	chromosome 19 open reading frame 80	1E-30:+8002	-	1E-10:+3825	-	-
C1GALT1	core 1 synthase, glycoprotein-N-acetylgalactosamine 3-beta-galactosyltransferase 1	-	1E-04:+76760	1E-10:+19092	-	-
C1orf101	chromosome 1 open reading frame 101	-	-	1E-10:+51710	-	-
C1orf115	chromosome 1 open reading frame 115	1E-35:+6900	-	1E-10:+7614	-	-
C1orf159	chromosome 1 open reading frame 159	-	-	1E-10:+3714	-	-
C1orf174	chromosome 1 open reading frame 174	1E-30:+23373	-	1E-15:-14550	0.0494	-
C1orf185	chromosome 1 open reading frame 185	-	1E-15:-125147	1E-10:+55654	-	-
C1orf186	chromosome 1 open reading frame 186	1E-35:+57651	-	-	0.0491	-
C1orf191	chromosome 1 open reading frame 191	1E-35:+9023	-	1E-15:-8803	-	-
C1orf198	chromosome 1 open reading frame 198	1E-30:-34063	-	1E-15:+17860	-	-
C1orf210	chromosome 1 open reading frame 210	1E-30:-80	-	1E-15:+5831	-	-
C1orf233	chromosome 1 open reading frame 233	-	-	1E-20:+2066	-	-
C1orf27	chromosome 1 open reading frame 27	-	1E-04:+19493	-	-	-
C1orf35	chromosome 1 open reading frame 35	-	-	1E-15:+5902	0.0125	-
C1orf43	chromosome 1 open reading frame 43	-	-	-	0.0241	-
C1orf61	chromosome 1 open reading frame 61	1E-30:-36647	1E-15:-33731	1E-15:-27544	-	-
C1orf86	chromosome 1 open reading frame 86	1E-25:-4184	-	1E-15:+48499	-	-
C1orf87	chromosome 1 open reading frame 87	-	-	1E-15:-976502	-	-
C1orf94	chromosome 1 open reading frame 94	-	-	1E-10:+199782	-	-
C1orf95	chromosome 1 open reading frame 95	1E-35:+26692	-	1E-20:+93373	-	-
C1QA	complement C1q A chain	-	-	1E-10:-51412	-	-
C1QB	complement C1q B chain	1E-25:-2710	-	1E-10:-2701	-	-
C1QTNF1	C1q and TNF related 1	-	-	1E-10:+23581	-	-
C1QTNF2	C1q and TNF related 2	-	-	1E-10:+20977	-	-
C1QTNF3	C1q and TNF related 3	-	-	1E-20:-148749	-	-
C1QTNF5	C1q and TNF related 5	1E-30:-29727	-	1E-15:-16787	-	-
C1QTNF6	C1q and TNF related 6	-	-	1E-10:+257	-	-
C1QTNF7	C1q and TNF related 7	-	1E-04:-293611	-	-	-
C1QTNF8	C1q and TNF related 8	1E-25:+2541	-	1E-20:-28909	-	-
C1QTNF9	C1q and TNF related 9	1E-25:-83023	-	1E-10:+33672	-	-
C1QTNF9B	C1q and TNF related 9B	-	-	1E-10:-49855	-	-
C1RL	complement C1r subcomponent like	-	-	1E-10:+826	-	-
C2	complement C2	-	-	1E-10:+613	-	-
C21orf2	chromosome 21 open reading frame 2	-	-	1E-10:+15422	-	-
C21orf33	chromosome 21 open reading frame 33	-	-	1E-15:+39481	-	-
C21orf59	chromosome 21 open reading frame 59	1E-25:-32853	-	1E-10:-215	-	-
C21orf62	chromosome 21 open reading frame 62	-	-	1E-10:-109926	-	-
C21orf67	chromosome 21 open reading frame 67	1E-35:-43005	-	1E-15:-27868	-	-
C22orf23	chromosome 22 open reading frame 23	-	-	1E-10:+23754	-	-
C22orf29	chromosome 22 open reading frame 29	1E-35:+38777	-	1E-10:+2739	-	-
C2CD2	C2 calcium dependent domain containing 2	1E-25:-19858	-	1E-10:+68995	-	-
C2CD4A	C2 calcium dependent domain containing 4A	-	1E-04:-142915	1E-15:-6684	-	-
C2CD5	C2 calcium dependent domain containing 5	-	1E-04:+132564	-	-	-
C2orf40	chromosome 2 open reading frame 40	-	-	1E-10:-183993	-	-
C2orf71	chromosome 2 open reading frame 71	1E-25:+49528	-	1E-10:+2913	-	-
C2orf81	chromosome 2 open reading frame 81	1E-25:-12905	-	-	-	-
C2orf82	chromosome 2 open reading frame 82	-	-	1E-15:+28139	-	-
C2orf83	chromosome 2 open reading frame 83	-	-	1E-10:-73886	-	-
C3	complement C3	1E-25:+12860	-	1E-10:+1297	-	-
C3orf18	chromosome 3 open reading frame 18	1E-25:+51705	-	-	-	-
C3orf20	chromosome 3 open reading frame 20	1E-35:+82419	1E-15:-23661	1E-10:+82429	-	-
C3orf35	chromosome 3 open reading frame 35	-	1E-04:-62538	-	-	-
C3orf52	chromosome 3 open reading frame 52	-	1E-04:-4962	-	-	-
C3orf58	chromosome 3 open reading frame 58	-	1E-04:+89262	1E-20:+127077	-	-
C4A	complement C4A (Rodgers blood group)	-	-	-	0.00511	-
C4B	complement C4B (Chido blood group)	-	-	-	0.0068	-
C4BPB	complement component 4 binding protein beta	-	-	1E-10:-18884	-	-
C4orf32	chromosome 4 open reading frame 32	-	1E-04:-605313	1E-10:-661454	-	-
C4orf6	chromosome 4 open reading frame 6	1E-35:+43349	-	1E-10:+152678	-	-
C5AR1	complement C5a receptor 1	-	-	1E-10:-29502	-	-
C5AR2	complement component 5a receptor 2	1E-25:+9136	-	-	-	-
C5orf15	chromosome 5 open reading frame 15	-	-	1E-10:+87018	-	-
C5orf20	chromosome 5 open reading frame 20	-	-	1E-10:+11738	-	-
C5orf28	chromosome 5 open reading frame 28	-	1E-04:-77	-	-	-
C5orf38	chromosome 5 open reading frame 38	1E-25:+2836	-	1E-10:+12565	-	-
C5orf45	chromosome 5 open reading frame 45	1E-25:-16107	-	1E-20:-32373	-	-
C5orf50	chromosome 5 open reading frame 50	1E-25:-166523	-	1E-20:-239996	-	-
C5orf55	chromosome 5 open reading frame 55	1E-35:+15446	-	1E-20:+54171	-	-
C5orf60	chromosome 5 open reading frame 60	-	-	1E-10:+1303	-	-
C5orf64	chromosome 5 open reading frame 64	-	1E-04:+236862	-	-	-
C6	complement C6	-	-	1E-10:+336634	-	-
C6orf1	chromosome 6 open reading frame 1	-	-	1E-10:+2612	-	-
C6orf106	chromosome 6 open reading frame 106	-	-	1E-10:+108438	-	-
C6orf120	chromosome 6 open reading frame 120	1E-35:-137309	-	1E-10:-7335	-	-
C6orf123	chromosome 6 open reading frame 123	1E-35:+349777	-	1E-20:+118209	-	-
C6orf203	chromosome 6 open reading frame 203	-	-	1E-15:-30124	-	-
C6orf25	chromosome 6 open reading frame 25	1E-25:+4906	-	-	0.0081	-
C6orf47	chromosome 6 open reading frame 47	-	-	1E-10:-3183	-	-
C6orf57	chromosome 6 open reading frame 57	-	-	1E-10:-118477	-	-
C6orf70	chromosome 6 open reading frame 70	1E-35:+60125	-	1E-20:+213758	-	-
C7	complement C7	-	-	1E-10:+15552	-	-
C7orf10	chromosome 7 open reading frame 10	-	1E-04:+560436	1E-10:+364148	-	-
C7orf13	chromosome 7 open reading frame 13	1E-30:+121625	1E-04:+304820	1E-15:+652098	-	-
C7orf55	chromosome 7 open reading frame 55	-	1E-04:+27	-	-	-
C7orf55-LUC7L2	C7orf55-LUC7L2 readthrough	-	-	1E-10:+94049	-	-
C7orf60	chromosome 7 open reading frame 60	-	1E-04:-45510	-	-	-
C7orf69	chromosome 7 open reading frame 69	1E-35:+17758	-	1E-10:+32143	-	-
C7orf72	chromosome 7 open reading frame 72	1E-25:+63284	-	1E-10:+207458	-	-
C7orf73	chromosome 7 open reading frame 73	-	-	1E-10:+59072	-	-
C8B	complement C8 beta chain	1E-35:-456511	-	1E-10:-49186	-	-
C8G	complement C8 gamma chain	-	-	1E-15:-2328	-	-
C8orf17	chromosome 8 open reading frame 17	1E-35:+165632	-	1E-30:+166515	-	-
C8orf22	chromosome 8 open reading frame 22	-	-	1E-10:-94065	-	-
C8orf37	chromosome 8 open reading frame 37	1E-30:-676077	-	1E-10:+48641	0.044	-
C8orf4	chromosome 8 open reading frame 4	1E-25:+738128	1E-04:+67507	1E-15:-91543	-	-
C8orf44-SGK3	C8orf44-SGK3 readthrough	-	-	1E-10:-687	-	-
C8orf48	chromosome 8 open reading frame 48	1E-25:-39	-	-	-	-
C8orf49	chromosome 8 open reading frame 49 (putative)	1E-35:-11234	-	1E-10:-17845	-	-
C8orf58	chromosome 8 open reading frame 58	1E-25:-886	-	-	-	-
C8orf74	chromosome 8 open reading frame 74	1E-35:+7155	-	1E-15:+49584	-	-
C8orf82	chromosome 8 open reading frame 82	1E-30:-18813	-	1E-20:-71570	-	-
C9orf123	chromosome 9 open reading frame 123	-	1E-04:+631939	1E-10:-844692	-	-
C9orf135	chromosome 9 open reading frame 135	-	1E-04:+118335	-	-	-
C9orf156	chromosome 9 open reading frame 156	-	1E-04:+304	-	-	-
C9orf16	chromosome 9 open reading frame 16	-	-	1E-20:+18837	-	-
C9orf24	chromosome 9 open reading frame 24	-	-	-	0.0126	-
C9orf3	chromosome 9 open reading frame 3	1E-25:+315069	1E-04:+503403	1E-10:+303200	-	-
C9orf47	chromosome 9 open reading frame 47	1E-25:-19302	-	-	-	-
C9orf64	chromosome 9 open reading frame 64	-	1E-15:-9599	1E-10:+96	-	-
C9orf69	chromosome 9 open reading frame 69	1E-35:-37913	-	1E-15:+59352	-	-
C9orf89	chromosome 9 open reading frame 89	-	1E-15:-1154	1E-10:+289	-	-
C9orf9	chromosome 9 open reading frame 9	-	-	1E-15:-555	-	-
C9orf96	chromosome 9 open reading frame 96	1E-25:+3520	-	1E-15:+12250	-	-
CA10	carbonic anhydrase 10	-	1E-04:-478967	-	-	-
CA12	carbonic anhydrase 12	1E-30:+26658	-	1E-10:+230	-	-
CA13	carbonic anhydrase 13	-	-	1E-10:-25184	-	-
CA2	carbonic anhydrase 2	-	1E-15:+4749	1E-10:+191179	-	-
CA3	carbonic anhydrase 3	-	-	1E-15:-232	-	-
CA4	carbonic anhydrase 4	1E-30:+9426	-	-	-	-
CA5A	carbonic anhydrase 5A	-	-	1E-10:-18493	-	-
CA6	carbonic anhydrase 6	-	-	1E-15:+68942	-	-
CA7	carbonic anhydrase 7	-	-	1E-15:+28837	-	-
CA8	carbonic anhydrase 8	1E-25:+107796	-	-	-	-
CA9	carbonic anhydrase 9	-	-	1E-15:+11301	-	-
CAB39	calcium binding protein 39	1E-25:+115913	1E-04:+29578	-	-	-
CAB39L	calcium binding protein 39 like	1E-25:+92346	-	-	-	-
CABIN1	calcineurin binding protein 1	1E-25:-4947	-	1E-10:+106947	-	-
CABLES1	Cdk5 and Abl enzyme substrate 1	-	-	1E-10:+247751	-	-
CABLES2	Cdk5 and Abl enzyme substrate 2	1E-25:+15567	-	1E-15:-41521	-	-
CABP1	calcium binding protein 1	1E-25:-14583	-	1E-10:+18637	-	-
CABP2	calcium binding protein 2	1E-25:-18026	-	1E-10:+2344	-	-
CABP4	calcium binding protein 4	1E-25:+3149	-	1E-10:+8944	-	-
CABP5	calcium binding protein 5	-	-	1E-10:-17883	-	-
CABP7	calcium binding protein 7	1E-25:-9728	-	1E-10:+13722	-	-
CABYR	calcium binding tyrosine phosphorylation regulated	1E-30:-265943	-	1E-10:+237859	-	-
CACFD1	calcium channel flower domain containing 1	-	1E-15:+9755	1E-20:+9263	-	-
CACNA1A	calcium voltage-gated channel subunit alpha1 A	1E-30:+279361	1E-04:+350970	1E-15:+292000	-	-
CACNA1B	calcium voltage-gated channel subunit alpha1 B	1E-35:+39861	-	1E-20:+8152	0.00325	-
CACNA1D	calcium voltage-gated channel subunit alpha1 D	-	-	1E-10:+123331	-	-
CACNA1E	calcium voltage-gated channel subunit alpha1 E	1E-30:+573168	-	1E-10:+315664	-	-
CACNA1G	calcium voltage-gated channel subunit alpha1 G	1E-35:+10386	-	1E-20:+56100	-	-
CACNA1H	calcium voltage-gated channel subunit alpha1 H	1E-35:-3177	-	1E-20:-28088	-	-
CACNA1I	calcium voltage-gated channel subunit alpha1 I	1E-25:+57909	-	1E-20:+53602	-	-
CACNA1S	calcium voltage-gated channel subunit alpha1 S	1E-35:+60519	-	1E-20:-2797	-	-
CACNA2D1	calcium voltage-gated channel auxiliary subunit alpha2delta 1	1E-25:-247356	-	-	-	-
CACNA2D2	calcium voltage-gated channel auxiliary subunit alpha2delta 2	1E-35:+114197	-	1E-15:+32026	-	-
CACNB1	calcium voltage-gated channel auxiliary subunit beta 1	1E-30:+23645	1E-15:-2623	-	-	-
CACNG1	calcium voltage-gated channel auxiliary subunit gamma 1	1E-25:-17353	-	1E-10:+11715	-	-
CACNG2	calcium voltage-gated channel auxiliary subunit gamma 2	1E-30:-40690	-	-	-	-
CACNG4	calcium voltage-gated channel auxiliary subunit gamma 4	1E-25:+55213	-	-	-	-
CACNG5	calcium voltage-gated channel auxiliary subunit gamma 5	1E-25:-256216	-	1E-15:-37324	-	-
CACNG6	calcium voltage-gated channel auxiliary subunit gamma 6	1E-25:+19704	-	-	-	-
CACNG7	calcium voltage-gated channel auxiliary subunit gamma 7	-	-	1E-10:-2473	-	-
CACTIN	cactin, spliceosome C complex subunit	1E-30:-19730	-	1E-15:-57875	-	-
CACYBP	calcyclin binding protein	-	1E-04:-121	-	-	-
CAD	carbamoyl-phosphate synthetase 2, aspartate transcarbamylase, and dihydroorotase	1E-30:+34659	-	-	-	-
CADM1	cell adhesion molecule 1	1E-35:-454915	-	1E-15:+330996	-	-
CADM3	cell adhesion molecule 3	1E-25:-65406	-	-	-	-
CADPS	calcium dependent secretion activator	1E-25:+496803	-	-	-	-
CADPS2	calcium dependent secretion activator 2	-	1E-04:-20033	-	-	-
CALB1	calbindin 1	1E-25:-523583	-	-	0.0068	-
CALCOCO1	calcium binding and coiled-coil domain 1	1E-25:-20835	-	1E-10:-11201	-	-
CALCOCO2	calcium binding and coiled-coil domain 2	-	-	1E-10:+123	-	-
CALCR	calcitonin receptor	1E-30:-26	-	-	-	-
CALCRL	calcitonin receptor like receptor	1E-25:+445028	-	-	-	Repressed
CALHM2	calcium homeostasis modulator family member 2	1E-25:+11716	-	-	-	-
CALM1	calmodulin 1	1E-25:+144422	1E-04:-14108	1E-15:-13187	-	-
CALM2	calmodulin 2	1E-25:+168979	1E-04:+88	-	-	-
CALM3	calmodulin 3	-	1E-15:+10111	1E-10:+22569	-	-
CALML3	calmodulin like 3	-	-	1E-10:+1014	-	-
CALML4	calmodulin like 4	-	-	1E-15:+4949	-	-
CALN1	calneuron 1	-	-	1E-10:-54976	-	-
CALR	calreticulin	-	-	1E-10:+267	-	-
CALR3	calreticulin 3	1E-25:-22072	-	1E-10:-40011	-	-
CALU	calumenin	-	1E-04:-76675	-	-	-
CALY	calcyon neuron specific vesicular protein	-	-	1E-10:+12706	-	-
CAMK1D	calcium/calmodulin dependent protein kinase ID	-	-	1E-10:+622106	-	-
CAMK1G	calcium/calmodulin dependent protein kinase IG	1E-25:-351930	-	1E-10:+39908	-	-
CAMK2A	calcium/calmodulin dependent protein kinase II alpha	1E-30:+5085	-	1E-10:-5452	-	-
CAMK2B	calcium/calmodulin dependent protein kinase II beta	1E-25:+55736	-	1E-20:+55372	-	-
CAMK2N1	calcium/calmodulin dependent protein kinase II inhibitor 1	1E-25:+37193	-	1E-10:+182933	-	-
CAMKMT	calmodulin-lysine N-methyltransferase	1E-30:+440755	-	1E-10:+545171	-	-
CAMKV	CaM kinase like vesicle associated	-	-	1E-30:-3724	-	-
CAMLG	calcium modulating ligand	-	-	1E-30:+9	0.0295	-
CAMP	cathelicidin antimicrobial peptide	-	-	1E-10:+192	-	-
CAMSAP1	calmodulin regulated spectrin associated protein 1	1E-35:-34527	-	1E-30:-20175	-	-
CAMSAP3	calmodulin regulated spectrin associated protein family member 3	1E-25:+12028	-	1E-15:+9554	-	-
CAMTA1	calmodulin binding transcription activator 1	1E-30:+228836	-	1E-15:+122500	-	-
CAND1	cullin associated and neddylation dissociated 1	-	1E-04:-14327	-	-	-
CAND2	cullin associated and neddylation dissociated 2 (putative)	1E-25:+18617	-	1E-10:+13849	-	-
CANT1	calcium activated nucleotidase 1	1E-25:+2968	-	-	-	-
CAP1	cyclase associated actin cytoskeleton regulatory protein 1	1E-35:+730	1E-15:+266	1E-30:+395	0.00229	-
CAPG	capping actin protein, gelsolin like	-	-	1E-10:-23222	-	-
CAPN10	calpain 10	-	-	1E-10:-246	-	-
CAPN11	calpain 11	1E-25:-4630	-	1E-10:-4665	0.0295	-
CAPN12	calpain 12	1E-25:-25328	-	1E-15:+32887	-	-
CAPN13	calpain 13	-	-	1E-15:+115469	-	-
CAPN15	calpain 15	1E-30:-45246	-	1E-10:+1634	-	-
CAPN2	calpain 2	1E-35:+42526	-	1E-10:+15115	-	-
CAPN5	calpain 5	1E-30:+26653	-	-	-	-
CAPN7	calpain 7	-	-	-	0.0491	-
CAPN8	calpain 8	1E-35:+173113	-	1E-10:+36843	-	-
CAPN9	calpain 9	-	-	1E-15:+96290	-	-
CAPNS1	calpain small subunit 1	-	-	1E-10:+1121	-	-
CAPRIN2	caprin family member 2	-	-	1E-20:-41355	-	-
CAPS	calcyphosine	-	-	1E-15:+31843	-	-
CAPS2	calcyphosine 2	1E-30:+24016	-	-	-	-
CAPZA1	capping actin protein of muscle Z-line subunit alpha 1	-	1E-04:+436	-	-	-
CAPZB	capping actin protein of muscle Z-line subunit beta	1E-30:+131621	1E-15:+148949	1E-10:+89519	-	-
CARD10	caspase recruitment domain family member 10	1E-35:-27553	-	1E-10:+11525	-	-
CARD11	caspase recruitment domain family member 11	1E-30:+111068	-	1E-10:-241935	-	-
CARD14	caspase recruitment domain family member 14	1E-35:+19813	-	1E-10:+11524	-	-
CARD18	caspase recruitment domain family member 18	-	1E-04:-110249	-	-	-
CARD9	caspase recruitment domain family member 9	1E-25:-7046	-	1E-20:+1107	-	-
CARHSP1	calcium regulated heat stable protein 1	1E-30:+20541	-	1E-10:-1393	-	-
CARKD	carbohydrate kinase domain containing	-	-	1E-10:+365	-	-
CARM1	coactivator associated arginine methyltransferase 1	1E-30:+44001	-	1E-10:-8342	-	-
CARNS1	carnosine synthase 1	-	-	1E-10:+3618	-	-
CARS	cysteinyl-tRNA synthetase	1E-30:+9541	-	1E-15:-76336	-	-
CARS2	cysteinyl-tRNA synthetase 2, mitochondrial	-	-	1E-10:+59380	-	-
CASKIN1	CASK interacting protein 1	-	-	1E-10:+32533	-	-
CASKIN2	CASK interacting protein 2	-	-	1E-10:+14138	-	-
CASP16	caspase 16, apoptosis-related cysteine peptidase (putative)	1E-30:-3136	-	1E-10:-1826	-	-
CASP3	caspase 3	-	-	1E-15:+150847	-	-
CASP9	caspase 9	-	-	1E-10:-2698	-	-
CASQ2	calsequestrin 2	1E-35:+83311	1E-04:-54991	1E-10:+104548	-	-
CASR	calcium sensing receptor	1E-30:+100318	-	-	-	-
CAST	calpastatin	1E-25:+40608	-	-	-	-
CASZ1	castor zinc finger 1	1E-30:+6586	-	1E-15:+93324	-	-
CATSPER1	cation channel sperm associated 1	-	-	1E-10:+10990	-	-
CATSPER3	cation channel sperm associated 3	-	-	1E-10:+61132	-	-
CATSPER4	cation channel sperm associated 4	1E-25:+34758	-	-	-	-
CAV2	caveolin 2	-	1E-04:-170368	-	-	-
CAV3	caveolin 3	-	-	1E-10:+19254	-	-
CBFA2T2	CBFA2/RUNX1 translocation partner 2	1E-25:+82182	-	1E-10:+105319	-	-
CBFA2T3	CBFA2/RUNX1 translocation partner 3	1E-25:-12084	-	1E-20:+1714	0	-
CBL	Cbl proto-oncogene	-	-	1E-10:-17160	-	-
CBLB	Cbl proto-oncogene B	-	1E-04:-999571	1E-10:-851769	-	-
CBLC	Cbl proto-oncogene C	1E-25:+177	-	1E-15:-19875	-	-
CBLL1	Cbl proto-oncogene like 1	-	-	1E-10:+569	-	-
CBLN1	cerebellin 1 precursor	1E-25:-233369	-	1E-10:-242889	-	-
CBLN2	cerebellin 2 precursor	-	1E-15:+892278	-	-	-
CBLN3	cerebellin 3 precursor	-	-	1E-10:-2932	-	-
CBLN4	cerebellin 4 precursor	1E-25:+712646	1E-04:+147673	-	-	-
CBR4	carbonyl reductase 4	1E-25:-96779	-	1E-10:-179	-	-
CBS	cystathionine-beta-synthase	1E-35:+45930	1E-15:-16383	1E-10:-925	-	-
CBWD1	COBW domain containing 1	-	-	-	0.0194	-
CBWD2	COBW domain containing 2	-	-	-	0.0194	-
CBWD3	COBW domain containing 3	-	-	-	0.0164	-
CBWD5	COBW domain containing 5	-	-	-	0.0164	-
CBWD7	COBW domain containing 7	-	-	1E-10:-320438	-	-
CBX2	chromobox 2	-	-	1E-15:-17765	-	-
CBX3	chromobox 3	-	1E-15:-838	-	-	-
CBX4	chromobox 4	1E-30:-111101	-	1E-10:-31190	-	-
CBX5	chromobox 5	-	1E-15:+449	1E-15:+72128	-	-
CBX6	chromobox 6	-	1E-04:+11196	1E-10:+778	-	-
CBX7	chromobox 7	-	-	1E-10:-51826	-	-
CBX8	chromobox 8	1E-25:-2134	-	1E-10:-7101	-	-
CC2D1A	coiled-coil and C2 domain containing 1A	1E-25:+26881	-	-	-	-
CC2D1B	coiled-coil and C2 domain containing 1B	1E-25:+10119	1E-15:+17295	1E-15:+7018	-	-
CCAR1	cell division cycle and apoptosis regulator 1	-	1E-04:-49282	-	-	-
CCBE1	collagen and calcium binding EGF domains 1	-	1E-04:+173236	-	-	-
CCBL1	cysteine conjugate-beta lyase; cytoplasmic (glutamine transaminase K, kyneurenine aminotransferase)	-	-	-	0.0241	-
CCDC101	coiled-coil domain containing 101	-	-	1E-10:+104	-	-
CCDC107	coiled-coil domain containing 107	-	-	1E-10:-618	-	-
CCDC108	coiled-coil domain containing 108	1E-25:+39521	-	-	-	-
CCDC109B	coiled-coil domain containing 109B	-	1E-04:-61680	-	-	-
CCDC11	coiled-coil domain containing 11	-	-	1E-15:+48	-	-
CCDC110	coiled-coil domain containing 110	1E-30:-34839	-	-	-	-
CCDC114	coiled-coil domain containing 114	-	-	1E-10:+1543	-	-
CCDC12	coiled-coil domain containing 12	1E-25:-9531	1E-04:-33357	1E-10:-28190	-	-
CCDC124	coiled-coil domain containing 124	1E-25:-57190	-	1E-15:+7001	-	-
CCDC126	coiled-coil domain containing 126	-	-	1E-15:-11118	-	-
CCDC130	coiled-coil domain containing 130	1E-25:-131900	-	-	-	-
CCDC135	coiled-coil domain containing 135	1E-25:+31396	-	1E-10:+4305	-	-
CCDC15	coiled-coil domain containing 15	-	1E-04:-155	-	0	-
CCDC151	coiled-coil domain containing 151	1E-25:+8798	-	1E-10:+8184	-	-
CCDC154	coiled-coil domain containing 154	-	-	1E-10:-5962	-	-
CCDC155	coiled-coil domain containing 155	-	-	1E-10:+20969	-	-
CCDC167	coiled-coil domain containing 167	1E-35:-150335	-	1E-20:-50226	-	-
CCDC180	coiled-coil domain containing 180	1E-25:+69464	-	1E-15:-16837	-	-
CCDC181	coiled-coil domain containing 181	1E-30:+150	-	1E-10:+33210	-	-
CCDC19	coiled-coil domain containing 19	-	-	1E-10:+28293	-	-
CCDC22	coiled-coil domain containing 22	1E-30:+22895	-	-	-	-
CCDC23	coiled-coil domain containing 23	1E-35:-13587	-	-	0	-
CCDC3	coiled-coil domain containing 3	-	-	1E-10:+30110	-	-
CCDC33	coiled-coil domain containing 33	-	-	1E-10:+68	-	-
CCDC40	coiled-coil domain containing 40	-	-	1E-10:+46608	-	-
CCDC41	coiled-coil domain containing 41	1E-30:+272930	-	-	-	-
CCDC59	coiled-coil domain containing 59	1E-25:-194952	-	-	-	-
CCDC61	coiled-coil domain containing 61	1E-30:+19806	-	-	-	-
CCDC62	coiled-coil domain containing 62	-	-	1E-10:+149	-	-
CCDC64	coiled-coil domain containing 64	1E-35:+105700	-	1E-15:+89167	-	-
CCDC64B	coiled-coil domain containing 64B	-	-	1E-10:+6133	-	-
CCDC8	coiled-coil domain containing 8	1E-25:+30217	-	1E-10:-14320	-	-
CCDC80	coiled-coil domain containing 80	-	-	1E-15:-194536	-	-
CCDC85B	coiled-coil domain containing 85B	-	-	1E-10:+3738	0.00752	-
CCDC85C	coiled-coil domain containing 85C	1E-25:-8806	-	1E-10:-29952	-	-
CCDC86	coiled-coil domain containing 86	-	-	1E-10:+2145	-	-
CCDC88A	coiled-coil domain containing 88A	-	-	1E-20:-18612	-	-
CCDC88C	coiled-coil domain containing 88C	1E-30:+145889	-	1E-15:+18718	-	-
CCDC89	coiled-coil domain containing 89	-	-	1E-10:+844	-	-
CCDC91	coiled-coil domain containing 91	1E-25:+439463	1E-04:+923794	-	-	-
CCDC92	coiled-coil domain containing 92	-	-	1E-10:+64924	-	-
CCK	cholecystokinin	1E-25:+45588	-	1E-15:+313	-	-
CCL17	C-C motif chemokine ligand 17	-	-	1E-10:+11946	-	-
CCL19	C-C motif chemokine ligand 19	-	-	-	0.0485	-
CCL21	C-C motif chemokine ligand 21	-	-	-	0.0161	-
CCL22	C-C motif chemokine ligand 22	-	-	1E-10:-820	-	-
CCL25	C-C motif chemokine ligand 25	1E-30:+68332	-	1E-10:-2523	-	-
CCL27	C-C motif chemokine ligand 27	-	-	1E-10:+4084	-	-
CCL4	C-C motif chemokine ligand 4	-	-	-	0.0162	-
CCM2	CCM2 scaffold protein	-	-	1E-15:+55579	-	-
CCM2L	CCM2 like scaffold protein	-	-	1E-10:+8320	-	-
CCNC	cyclin C	-	-	1E-15:+371	-	-
CCND1	cyclin D1	1E-25:+7782	-	1E-15:+17087	-	-
CCND3	cyclin D3	-	1E-15:+8557	1E-10:+624	-	-
CCNE1	cyclin E1	1E-25:+21937	-	1E-15:-29901	-	Induced
CCNF	cyclin F	1E-25:+34931	-	1E-10:-4440	-	-
CCNG1	cyclin G1	-	-	1E-10:-118616	-	Repressed
CCNH	cyclin H	1E-25:-677573	1E-04:-490479	1E-10:-729535	-	-
CCNI	cyclin I	-	-	1E-10:+365	-	-
CCNJ	cyclin J	-	-	1E-15:-135731	-	-
CCNJL	cyclin J like	-	-	1E-10:-37064	-	-
CCNK	cyclin K	1E-25:+22613	-	1E-15:-1232	-	-
CCNL1	cyclin L1	-	1E-04:-530	1E-10:+316	-	-
CCNL2	cyclin L2	-	1E-04:-1725	1E-10:+12114	-	-
CCNT2	cyclin T2	-	1E-04:+42094	-	-	-
CCNYL1	cyclin Y like 1	1E-25:+55310	-	-	-	-
CCPG1	cell cycle progression 1	-	-	1E-15:-90191	-	-
CCR1	C-C motif chemokine receptor 1	-	-	1E-10:+37643	-	-
CCR2	C-C motif chemokine receptor 2	-	-	-	0.0125	Repressed
CCR4	C-C motif chemokine receptor 4	1E-25:-129765	-	1E-10:-59979	-	-
CCR6	C-C motif chemokine receptor 6	1E-25:-673	-	1E-10:-8681	-	-
CCR7	C-C motif chemokine receptor 7	-	-	1E-10:+44242	-	-
CCR9	C-C motif chemokine receptor 9	-	-	1E-10:+20748	-	-
CCRN4L	CCR4-like (carbon catabolite repression 4, S.cerevisiae)	1E-25:-455127	-	-	-	-
CCS	copper chaperone for superoxide dismutase	-	-	1E-10:-13640	-	-
CCSAP	centriole, cilia and spindle associated protein	1E-35:-48055	-	1E-15:+413	-	-
CCT6B	chaperonin containing TCP1 subunit 6B	-	1E-15:+80	-	0.0194	-
CCT7	chaperonin containing TCP1 subunit 7	1E-25:+32328	-	1E-10:+24597	-	-
CCT8L2	chaperonin containing TCP1 subunit 8 like 2	-	-	1E-10:+63147	-	-
CD101	CD101 molecule	-	-	1E-10:-13400	-	-
CD14	CD14 molecule	-	-	1E-10:+63395	-	-
CD151	CD151 molecule (Raph blood group)	-	-	1E-15:+4709	-	-
CD160	CD160 molecule	-	-	1E-15:-6947	-	-
CD164	CD164 molecule	-	-	1E-15:+101	-	-
CD180	CD180 molecule	1E-35:+408038	-	-	-	-
CD19	CD19 molecule	-	-	1E-10:+13885	-	-
CD1E	CD1e molecule	-	-	-	0.0197	-
CD2	CD2 molecule	1E-25:+21169	-	-	-	-
CD200R1L	CD200 receptor 1 like	-	-	1E-15:+10145	-	-
CD207	CD207 molecule	-	-	1E-10:-52104	-	-
CD22	CD22 molecule	-	-	1E-10:-23968	-	-
CD226	CD226 molecule	1E-25:+460617	-	1E-10:+461960	-	-
CD244	CD244 molecule	-	-	1E-10:+612	-	-
CD247	CD247 molecule	1E-30:+57436	-	1E-10:+75911	-	-
CD248	CD248 molecule	1E-25:-17040	-	1E-20:+461	-	-
CD274	CD274 molecule	-	-	1E-10:+51816	-	-
CD276	CD276 molecule	1E-25:+69232	-	1E-10:+154846	-	-
CD2BP2	CD2 cytoplasmic tail binding protein 2	-	1E-15:-466	1E-15:-2846	-	-
CD300A	CD300a molecule	-	-	1E-10:-11555	-	-
CD300C	CD300c molecule	-	-	1E-10:-14756	-	-
CD300E	CD300e molecule	-	-	1E-10:-71474	-	-
CD300LB	CD300 molecule like family member b	-	-	1E-10:+49075	-	-
CD300LF	CD300 molecule like family member f	-	-	1E-10:+17842	-	-
CD302	CD302 molecule	-	1E-15:+21295	-	-	-
CD320	CD320 molecule	-	-	1E-20:+5977	-	-
CD33	CD33 molecule	-	-	1E-10:-13109	-	-
CD34	CD34 molecule	1E-30:-167993	-	1E-10:-305578	-	-
CD36	CD36 molecule	-	1E-04:-25858	-	-	-
CD37	CD37 molecule	-	-	1E-10:+3256	0.0459	-
CD38	CD38 molecule	-	-	1E-15:+8670	-	-
CD40	CD40 molecule	1E-25:+110520	-	1E-10:+42623	-	-
CD46	CD46 molecule	1E-35:-38413	-	-	-	-
CD47	CD47 molecule	-	-	-	0.0358	-
CD48	CD48 molecule	1E-25:+41849	-	-	0.0097	Induced
CD5	CD5 molecule	1E-30:+19184	-	1E-15:-76269	-	-
CD52	CD52 molecule	-	-	1E-15:-35366	0.01	-
CD55	CD55 molecule (Cromer blood group)	-	-	1E-15:-108	-	-
CD58	CD58 molecule	1E-30:-8582	-	-	-	Induced
CD59	CD59 molecule (CD59 blood group)	-	-	1E-10:+35599	-	-
CD5L	CD5 molecule like	1E-25:-137301	-	-	0.0358	-
CD6	CD6 molecule	-	-	1E-15:+54446	-	-
CD68	CD68 molecule	-	1E-15:+184	-	0.0194	-
CD7	CD7 molecule	-	-	1E-10:+416	-	-
CD70	CD70 molecule	-	-	1E-10:+4923	-	-
CD72	CD72 molecule	-	-	1E-10:+878	-	-
CD74	CD74 molecule	1E-35:+24694	-	1E-10:-16608	-	-
CD79A	CD79a molecule	-	1E-15:-4395	-	-	-
CD79B	CD79b molecule	1E-25:-15664	-	1E-10:+3273	-	-
CD81	CD81 molecule	1E-25:+33664	-	1E-15:-50080	-	-
CD82	CD82 molecule	1E-30:-38867	-	1E-10:+19448	-	-
CD83	CD83 molecule	-	-	1E-15:+93771	-	Induced
CD8B	CD8b molecule	-	-	-	0.0202	-
CD93	CD93 molecule	-	-	1E-10:-77991	-	-
CD96	CD96 molecule	-	1E-04:-381342	-	-	-
CD97	CD97 antigen	-	-	1E-20:-5308	-	-
CDADC1	cytidine and dCMP deaminase domain containing 1	1E-25:+61328	-	-	-	-
CDAN1	codanin 1	1E-25:+6366	-	-	-	-
CDC14A	cell division cycle 14A	-	-	1E-10:+181	0.0295	-
CDC14B	cell division cycle 14B	1E-30:-67095	-	1E-10:+62596	-	Repressed
CDC16	cell division cycle 16	1E-25:-39763	-	1E-10:-83589	-	-
CDC20	cell division cycle 20	1E-35:+7410	1E-15:+4745	1E-30:-9967	0.0164	-
CDC23	cell division cycle 23	1E-25:-44407	-	-	-	-
CDC27	cell division cycle 27	-	1E-04:+121711	1E-10:+131766	-	-
CDC34	cell division cycle 34	1E-25:-1981	-	1E-10:-16696	-	-
CDC37	cell division cycle 37	-	-	1E-10:+39	-	-
CDC37L1	cell division cycle 37 like 1	1E-25:-13035	-	1E-10:-13051	-	-
CDC40	cell division cycle 40	-	1E-04:+33339	-	-	-
CDC42	cell division cycle 42	-	1E-15:-27215	-	-	-
CDC42BPA	CDC42 binding protein kinase alpha	1E-35:-129258	-	1E-20:+337089	-	-
CDC42BPB	CDC42 binding protein kinase beta	1E-25:+55920	-	1E-20:+133526	-	-
CDC42BPG	CDC42 binding protein kinase gamma	1E-35:-24657	-	-	-	-
CDC42EP1	CDC42 effector protein 1	1E-35:-13352	-	-	-	-
CDC42EP2	CDC42 effector protein 2	-	-	1E-10:+4416	-	-
CDC42EP3	CDC42 effector protein 3	-	-	1E-15:+1035	-	-
CDC42EP4	CDC42 effector protein 4	1E-35:+26467	-	1E-15:-26615	-	-
CDC42EP5	CDC42 effector protein 5	-	-	1E-10:+1645	-	-
CDC42SE1	CDC42 small effector 1	-	1E-15:-303	-	0.00094	-
CDC42SE2	CDC42 small effector 2	-	1E-04:+135146	-	-	-
CDC45	cell division cycle 45	1E-25:+44460	-	-	-	-
CDC5L	cell division cycle 5 like	1E-25:+173691	-	1E-10:-44778	-	-
CDC6	cell division cycle 6	-	-	1E-10:+218	-	Induced
CDC7	cell division cycle 7	1E-30:+45315	1E-04:-96	-	-	-
CDCA2	cell division cycle associated 2	1E-35:+211613	-	1E-10:+581897	-	-
CDCA4	cell division cycle associated 4	1E-30:+31699	-	1E-10:-691	0.0167	-
CDCA5	cell division cycle associated 5	-	-	1E-10:+15814	-	-
CDCA7	cell division cycle associated 7	-	-	1E-10:+310287	-	-
CDCA7L	cell division cycle associated 7 like	-	-	1E-15:-137039	-	-
CDCA8	cell division cycle associated 8	1E-25:+26159	-	1E-10:-23132	-	-
CDCP1	CUB domain containing protein 1	-	-	1E-10:+52922	-	-
CDCP2	CUB domain containing protein 2	-	-	1E-15:+32237	-	-
CDH1	cadherin 1	-	-	1E-10:-29849	-	-
CDH11	cadherin 11	1E-35:+117426	-	-	-	-
CDH12	cadherin 12	-	1E-04:-453581	-	-	-
CDH13	cadherin 13	-	-	1E-10:+54826	-	-
CDH15	cadherin 15	1E-25:-11486	1E-04:-15729	1E-15:-4539	-	-
CDH16	cadherin 16	1E-25:-3062	-	-	-	-
CDH17	cadherin 17	1E-25:+88946	-	1E-20:+88803	-	-
CDH18	cadherin 18	-	1E-04:+957453	1E-10:-907470	-	Repressed
CDH2	cadherin 2	1E-25:-461218	-	-	-	-
CDH20	cadherin 20	-	-	1E-10:-593012	-	-
CDH22	cadherin 22	1E-25:+22903	-	1E-10:-40001	-	-
CDH23	cadherin related 23	-	-	-	0.0081	-
CDH24	cadherin 24	-	1E-15:-13990	-	-	-
CDH26	cadherin 26	-	-	1E-10:+222463	-	-
CDH3	cadherin 3	1E-30:-15308	-	1E-10:+62540	-	-
CDH4	cadherin 4	1E-35:+270329	-	1E-15:+375163	-	-
CDH5	cadherin 5	-	-	1E-10:+40222	-	-
CDH8	cadherin 8	-	1E-04:+548081	1E-10:+455213	-	-
CDH9	cadherin 9	-	-	1E-15:+809655	-	-
CDHR1	cadherin related family member 1	-	-	1E-10:+964	-	-
CDHR2	cadherin related family member 2	-	-	1E-15:+10141	-	-
CDHR3	cadherin related family member 3	-	-	1E-10:-152515	-	-
CDIP1	cell death inducing p53 target 1	1E-25:-78198	-	1E-15:-79673	-	-
CDIPT	CDP-diacylglycerol--inositol 3-phosphatidyltransferase	1E-25:-9771	-	1E-10:-8671	0.0263	-
CDK1	cyclin dependent kinase 1	-	-	1E-10:-94150	-	-
CDK10	cyclin dependent kinase 10	-	-	1E-10:+8686	-	-
CDK11B	cyclin dependent kinase 11B	1E-30:-12188	-	-	-	-
CDK12	cyclin dependent kinase 12	-	1E-15:-612	-	-	-
CDK13	cyclin dependent kinase 13	-	1E-04:-902	-	-	-
CDK14	cyclin dependent kinase 14	-	-	1E-15:+26634	-	-
CDK15	cyclin dependent kinase 15	-	-	1E-10:+142846	-	-
CDK16	cyclin dependent kinase 16	-	1E-04:-5289	-	-	-
CDK17	cyclin dependent kinase 17	-	-	1E-10:-89173	-	-
CDK18	cyclin dependent kinase 18	1E-35:-48801	-	1E-15:+24607	-	-
CDK19	cyclin dependent kinase 19	1E-30:+194089	-	1E-15:-43533	-	-
CDK20	cyclin dependent kinase 20	-	-	1E-20:+84825	-	-
CDK2AP1	cyclin dependent kinase 2 associated protein 1	-	-	1E-10:+7231	-	-
CDK2AP2	cyclin dependent kinase 2 associated protein 2	-	-	1E-10:-12421	-	-
CDK3	cyclin dependent kinase 3	-	-	1E-10:+8768	-	-
CDK5R2	cyclin dependent kinase 5 regulatory subunit 2	1E-25:-72945	-	1E-10:-50541	-	-
CDK5RAP1	CDK5 regulatory subunit associated protein 1	-	-	1E-10:-7156	-	-
CDK5RAP3	CDK5 regulatory subunit associated protein 3	1E-25:+16389	-	1E-10:+4886	-	-
CDK6	cyclin dependent kinase 6	1E-30:-209696	1E-04:+251785	1E-10:+653	-	-
CDK9	cyclin dependent kinase 9	-	-	1E-10:-2773	-	-
CDKL4	cyclin dependent kinase like 4	-	1E-04:-44798	-	-	-
CDKN1A	cyclin dependent kinase inhibitor 1A	1E-25:-17718	1E-15:-70112	1E-10:-17762	0.0485	-
CDKN1C	cyclin dependent kinase inhibitor 1C	1E-30:+78361	-	1E-15:+335283	-	-
CDKN2AIP	CDKN2A interacting protein	-	-	1E-10:+22509	-	-
CDKN2C	cyclin dependent kinase inhibitor 2C	-	1E-15:+16342	-	-	-
CDKN2D	cyclin dependent kinase inhibitor 2D	-	-	1E-20:+21947	-	-
CDKN3	cyclin dependent kinase inhibitor 3	-	-	1E-15:-114053	-	-
CDON	cell adhesion associated, oncogene regulated	1E-30:-99882	-	1E-15:-52713	-	-
CDR2	cerebellar degeneration related protein 2	1E-25:+48806	-	1E-10:+48899	-	-
CDRT15L2	CMT1A duplicated region transcript 15 like 2	-	1E-04:+275904	1E-10:+418243	-	-
CDS1	CDP-diacylglycerol synthase 1	-	1E-04:+298723	-	-	-
CDT1	chromatin licensing and DNA replication factor 1	-	1E-04:+6617	1E-20:+4337	-	-
CDV3	CDV3 homolog	1E-25:-101257	-	-	-	-
CDX2	caudal type homeobox 2	1E-35:+618	-	1E-10:+10633	-	-
CDYL2	chromodomain Y like 2	-	-	1E-10:+183485	-	-
CEACAM16	carcinoembryonic antigen related cell adhesion molecule 16	-	-	1E-15:+39817	-	-
CEACAM19	carcinoembryonic antigen related cell adhesion molecule 19	-	-	1E-15:-14160	-	-
CEBPA	CCAAT enhancer binding protein alpha	1E-35:+66562	1E-15:+3852	1E-10:+3195	-	-
CEBPB	CCAAT enhancer binding protein beta	1E-30:+7692	-	1E-15:+130533	-	-
CEBPD	CCAAT enhancer binding protein delta	1E-35:-24435	-	1E-10:-24415	-	-
CEBPG	CCAAT enhancer binding protein gamma	1E-25:+124745	-	1E-20:+33552	-	-
CEBPZ	CCAAT enhancer binding protein zeta	-	-	-	0.0327	-
CECR1	cat eye syndrome chromosome region, candidate 1	-	-	1E-10:+32008	-	-
CECR2	CECR2, histone acetyl-lysine reader	-	-	1E-10:-89189	-	-
CECR5	cat eye syndrome chromosome region, candidate 5	-	-	1E-10:+520	-	-
CEL	carboxyl ester lipase	1E-25:-15279	-	1E-10:+38364	-	-
CELA1	chymotrypsin like elastase family member 1	1E-30:-18778	-	-	-	-
CELA2A	chymotrypsin like elastase family member 2A	1E-25:-12123	-	-	-	-
CELA3A	chymotrypsin like elastase family member 3A	-	1E-15:+23797	-	-	-
CELF2	CUGBP Elav-like family member 2	1E-25:+475961	-	-	-	-
CELF3	CUGBP Elav-like family member 3	1E-35:-11664	-	-	-	-
CELF4	CUGBP Elav-like family member 4	1E-25:+80596	-	1E-10:+15382	-	-
CELF5	CUGBP Elav-like family member 5	1E-30:+71936	-	1E-10:-16712	-	-
CELSR1	cadherin EGF LAG seven-pass G-type receptor 1	1E-30:+91135	-	1E-20:+9849	-	-
CELSR2	cadherin EGF LAG seven-pass G-type receptor 2	1E-30:+13090	-	1E-15:+3620	-	-
CELSR3	cadherin EGF LAG seven-pass G-type receptor 3	1E-25:+14366	-	1E-10:+11288	-	-
CEMP1	cementum protein 1	1E-25:+2200	-	1E-10:-1210	-	-
CEND1	cell cycle exit and neuronal differentiation 1	1E-25:-2258	-	-	-	-
CENPA	centromere protein A	1E-35:-10391	-	-	-	-
CENPBD1	CENPB DNA-binding domain containing 1	1E-25:-16636	-	1E-10:-28237	-	-
CENPC	centromere protein C	-	1E-04:+955651	-	-	-
CENPF	centromere protein F	1E-35:+314053	1E-04:+65309	1E-10:+162138	-	-
CENPM	centromere protein M	1E-25:+8181	-	1E-15:+373	-	-
CENPO	centromere protein O	-	-	1E-15:+164	-	-
CENPW	centromere protein W	-	1E-04:+90678	-	-	-
CEP104	centrosomal protein 104	1E-25:+42249	-	-	-	-
CEP112	centrosomal protein 112	-	-	1E-10:+325944	-	-
CEP120	centrosomal protein 120	1E-25:+327928	-	-	-	-
CEP135	centrosomal protein 135	1E-25:+367368	1E-04:-48260	-	-	-
CEP164	centrosomal protein 164	1E-30:+245624	-	1E-10:+69297	-	-
CEP170	centrosomal protein 170	-	-	1E-10:+147441	-	-
CEP170B	centrosomal protein 170B	1E-35:+33810	-	1E-10:+13266	-	-
CEP19	centrosomal protein 19	-	-	1E-10:+57487	-	-
CEP350	centrosomal protein 350	-	-	-	0.00827	-
CEP57	centrosomal protein 57	-	1E-04:+18	-	-	-
CEP63	centrosomal protein 63	-	-	1E-10:+19535	-	-
CEP70	centrosomal protein 70	-	-	1E-10:+51743	-	-
CEP72	centrosomal protein 72	1E-30:-13532	-	1E-10:+21599	0	-
CEP78	centrosomal protein 78	1E-25:-85073	-	1E-15:-85445	-	-
CEP85	centrosomal protein 85	1E-25:-8883	-	1E-20:+3	-	-
CEP85L	centrosomal protein 85 like	-	1E-04:+35679	-	-	-
CEP89	centrosomal protein 89	-	-	1E-15:+35904	-	-
CEP95	centrosomal protein 95	-	1E-15:-322	-	-	-
CEPT1	choline/ethanolamine phosphotransferase 1	-	-	1E-15:+739	-	-
CERCAM	cerebral endothelial cell adhesion molecule	1E-25:+8455	-	1E-10:-28094	-	-
CERK	ceramide kinase	1E-30:+58243	-	1E-15:+73341	-	-
CERS1	ceramide synthase 1	-	-	1E-10:-16996	-	-
CERS2	ceramide synthase 2	1E-25:+6838	-	1E-15:-453	-	-
CERS4	ceramide synthase 4	-	-	1E-20:+93025	-	-
CES1	carboxylesterase 1	-	1E-15:+145	-	-	-
CES2	carboxylesterase 2	-	-	-	0.0412	-
CES3	carboxylesterase 3	1E-25:+2068	-	-	-	-
CES4A	carboxylesterase 4A	1E-25:-25284	-	-	-	-
CFB	complement factor B	1E-25:-12006	-	-	-	-
CFD	complement factor D	-	-	1E-10:+25940	-	-
CFHR1	complement factor H related 1	1E-25:+58371	-	1E-20:-10835	-	-
CFHR3	complement factor H related 3	-	-	1E-20:+34127	-	-
CFHR4	complement factor H related 4	1E-25:-9886	-	-	-	-
CFL1	cofilin 1	-	1E-15:-504	1E-10:-3829	-	-
CGB7	chorionic gonadotropin subunit beta 7	1E-25:-2764	-	-	-	-
CGN	cingulin	1E-25:+18577	-	1E-10:+433	-	-
CGNL1	cingulin like 1	-	1E-04:-92128	1E-10:+177284	-	-
CGREF1	cell growth regulator with EF-hand domain 1	-	-	1E-15:+19448	0.00107	-
CHAC1	ChaC glutathione specific gamma-glutamylcyclotransferase 1	1E-25:+29826	-	1E-15:+2785	-	-
CHAC2	ChaC cation transport regulator homolog 2	-	-	1E-15:-411225	-	-
CHAD	chondroadherin	-	-	1E-10:-2278	-	-
CHADL	chondroadherin like	-	-	1E-10:-16957	-	-
CHAF1A	chromatin assembly factor 1 subunit A	1E-25:+51108	-	1E-15:+41238	-	-
CHAF1B	chromatin assembly factor 1 subunit B	1E-30:+79229	-	1E-10:+7663	-	Induced
CHCHD2	coiled-coil-helix-coiled-coil-helix domain containing 2	-	-	1E-10:-260110	-	-
CHCHD5	coiled-coil-helix-coiled-coil-helix domain containing 5	-	-	1E-10:+30263	-	-
CHCHD6	coiled-coil-helix-coiled-coil-helix domain containing 6	1E-25:+253265	-	1E-10:-22024	-	-
CHCHD7	coiled-coil-helix-coiled-coil-helix domain containing 7	-	-	1E-15:+248	-	-
CHD2	chromodomain helicase DNA binding protein 2	-	1E-04:+4391	-	-	-
CHD5	chromodomain helicase DNA binding protein 5	-	1E-15:+78974	1E-15:+54909	-	-
CHD6	chromodomain helicase DNA binding protein 6	1E-25:+242434	-	1E-10:-659022	-	-
CHD7	chromodomain helicase DNA binding protein 7	1E-30:+197671	-	-	-	-
CHD8	chromodomain helicase DNA binding protein 8	-	-	1E-15:-24364	-	-
CHD9	chromodomain helicase DNA binding protein 9	-	-	1E-10:+35971	-	-
CHDH	choline dehydrogenase	-	-	1E-10:+228010	-	-
CHEK1	checkpoint kinase 1	-	1E-04:-493	-	-	Repressed
CHERP	calcium homeostasis endoplasmic reticulum protein	1E-25:+24266	-	1E-10:+6327	-	-
CHFR	checkpoint with forkhead and ring finger domains	1E-25:-17325	-	-	-	-
CHGA	chromogranin A	1E-30:+18576	-	1E-10:+26015	-	-
CHI3L1	chitinase 3 like 1	-	1E-15:+82	-	-	-
CHI3L2	chitinase 3 like 2	1E-25:+70157	-	-	-	-
CHIA	chitinase, acidic	1E-25:-19988	-	-	-	-
CHIC2	cysteine rich hydrophobic domain 2	1E-30:-26610	-	1E-10:-27298	-	-
CHID1	chitinase domain containing 1	-	-	1E-15:+24726	-	-
CHIT1	chitinase 1	-	-	1E-10:-43706	-	-
CHKA	choline kinase alpha	1E-25:+71496	1E-04:+66943	-	-	-
CHKB	choline kinase beta	-	-	1E-15:+289	-	-
CHKB-CPT1B	CHKB-CPT1B readthrough (NMD candidate)	-	-	1E-15:-2958	-	-
CHL1	cell adhesion molecule L1 like	-	1E-04:+196565	-	-	-
CHML	CHM like, Rab escort protein 2	-	-	1E-10:+11789	0.0146	-
CHMP1B	charged multivesicular body protein 1B	1E-35:-103498	-	-	-	-
CHMP2A	charged multivesicular body protein 2A	-	-	1E-10:-4573	0.0356	-
CHMP2B	charged multivesicular body protein 2B	-	-	1E-10:-174559	-	-
CHMP4B	charged multivesicular body protein 4B	-	-	1E-10:-17941	-	-
CHMP4C	charged multivesicular body protein 4C	1E-25:+72	-	-	-	-
CHMP5	charged multivesicular body protein 5	-	-	1E-10:-448	0	-
CHMP6	charged multivesicular body protein 6	1E-30:-270327	-	1E-15:-40647	-	-
CHMP7	charged multivesicular body protein 7	-	-	1E-30:+3084	-	-
CHN2	chimerin 2	-	-	1E-10:-171701	-	Repressed
CHORDC1	cysteine and histidine rich domain containing 1	-	1E-04:+37913	-	-	-
CHPF	chondroitin polymerizing factor	1E-30:-4016	-	1E-10:-253	-	-
CHPF2	chondroitin polymerizing factor 2	-	-	1E-10:+5258	-	-
CHRAC1	chromatin accessibility complex subunit 1	1E-35:+14046	-	1E-30:+113198	-	-
CHRD	chordin	-	-	1E-15:+101048	-	-
CHRM1	cholinergic receptor muscarinic 1	1E-25:-5002	-	1E-10:+33140	-	-
CHRM2	cholinergic receptor muscarinic 2	-	1E-04:+304589	1E-10:+295753	-	-
CHRM3	cholinergic receptor muscarinic 3	1E-30:+368863	-	1E-10:+195006	-	-
CHRM4	cholinergic receptor muscarinic 4	-	-	1E-15:-4163	-	-
CHRNA1	cholinergic receptor nicotinic alpha 1 subunit	1E-25:+34329	-	1E-15:+34233	-	-
CHRNA2	cholinergic receptor nicotinic alpha 2 subunit	1E-25:+9529	1E-15:+17469	1E-15:+15585	-	-
CHRNA4	cholinergic receptor nicotinic alpha 4 subunit	1E-30:+31608	-	1E-15:-60370	-	-
CHRNA9	cholinergic receptor nicotinic alpha 9 subunit	1E-25:+103002	-	-	-	-
CHRNB2	cholinergic receptor nicotinic beta 2 subunit	1E-25:+4004	-	1E-10:+21984	-	-
CHRNB3	cholinergic receptor nicotinic beta 3 subunit	-	-	1E-10:-5732	-	-
CHRNB4	cholinergic receptor nicotinic beta 4 subunit	1E-25:-155486	-	1E-10:-19915	-	-
CHRNG	cholinergic receptor nicotinic gamma subunit	-	-	1E-10:+3714	-	-
CHST1	carbohydrate sulfotransferase 1	-	-	1E-15:+44108	-	-
CHST11	carbohydrate sulfotransferase 11	-	-	1E-10:+1158	-	-
CHST12	carbohydrate sulfotransferase 12	1E-25:-29037	-	1E-15:-15240	-	-
CHST14	carbohydrate sulfotransferase 14	1E-30:-8831	-	1E-20:-11921	-	-
CHST15	carbohydrate sulfotransferase 15	-	-	1E-10:-176862	-	-
CHST3	carbohydrate sulfotransferase 3	-	-	1E-10:-98534	-	-
CHST5	carbohydrate sulfotransferase 5	-	-	1E-10:+180	-	-
CHST6	carbohydrate sulfotransferase 6	-	-	1E-20:+15677	-	-
CHST8	carbohydrate sulfotransferase 8	-	-	1E-10:+4821	-	-
CHSY1	chondroitin sulfate synthase 1	1E-35:+72255	-	1E-15:+190874	-	-
CHSY3	chondroitin sulfate synthase 3	-	1E-04:+845056	-	-	-
CHTF18	chromosome transmission fidelity factor 18	-	-	1E-20:-856	-	-
CHTOP	chromatin target of PRMT1	-	-	1E-10:+314	-	-
CHURC1	churchill domain containing 1	-	-	1E-15:+204	-	-
CHURC1-FNTB	CHURC1-FNTB readthrough	-	-	1E-15:+72	-	-
CIB2	calcium and integrin binding family member 2	-	-	1E-10:+28503	-	-
CIB4	calcium and integrin binding family member 4	-	-	1E-10:+9205	-	-
CIC	capicua transcriptional repressor	1E-25:+10092	-	1E-10:+6409	0.0351	-
CIDEA	cell death-inducing DFFA-like effector a	1E-25:-22662	-	1E-10:+17436	-	-
CIDEC	cell death inducing DFFA like effector c	-	-	1E-15:+18391	-	-
CIITA	class II major histocompatibility complex transactivator	1E-30:-49208	-	1E-10:+162733	-	-
CILP	cartilage intermediate layer protein	-	-	1E-10:-70	-	-
CILP2	cartilage intermediate layer protein 2	-	-	1E-10:-10766	-	-
CIR1	corepressor interacting with RBPJ, 1	-	1E-15:+55588	1E-15:+58830	-	-
CIRH1A	cirrhosis, autosomal recessive 1A (cirhin)	1E-25:-22810	-	-	-	-
CISD3	CDGSH iron sulfur domain 3	-	-	1E-10:-248	-	-
CISH	cytokine inducible SH2 containing protein	-	-	1E-20:+4127	-	-
CIT	citron rho-interacting serine/threonine kinase	-	-	1E-10:+117	-	-
CITED2	Cbp/p300 interacting transactivator with Glu/Asp rich carboxy-terminal domain 2	-	1E-04:+55	1E-10:+12712	-	-
CITED4	Cbp/p300 interacting transactivator with Glu/Asp rich carboxy-terminal domain 4	1E-35:-22019	1E-15:+1647	1E-30:+552	0.0494	-
CIZ1	CDKN1A interacting zinc finger protein 1	-	-	1E-10:-15609	-	-
CKAP2L	cytoskeleton associated protein 2 like	-	-	1E-10:+39464	-	-
CKAP5	cytoskeleton associated protein 5	-	-	1E-15:+119549	-	-
CKB	creatine kinase B	-	-	1E-10:+20054	-	-
CKM	creatine kinase, M-type	1E-25:-167	-	1E-10:+55514	-	-
CKS1B	CDC28 protein kinase regulatory subunit 1B	-	1E-04:-374	-	-	-
CKS2	CDC28 protein kinase regulatory subunit 2	-	-	1E-30:+267	-	-
CLASP1	cytoplasmic linker associated protein 1	-	1E-04:-506	1E-10:+296210	-	-
CLASRP	CLK4 associating serine/arginine rich protein	1E-25:-26877	-	1E-20:+30169	-	-
CLCF1	cardiotrophin like cytokine factor 1	-	-	1E-10:-3870	-	-
CLCN2	chloride voltage-gated channel 2	1E-25:+22862	-	1E-20:+7334	-	-
CLCN6	chloride voltage-gated channel 6	1E-25:+29646	-	-	-	-
CLCN7	chloride voltage-gated channel 7	-	-	1E-15:+261	-	-
CLCNKA	chloride voltage-gated channel Ka	-	-	1E-20:+10841	-	-
CLCNKB	chloride voltage-gated channel Kb	1E-30:+104798	-	1E-20:-10884	-	-
CLDN1	claudin 1	-	1E-04:-5700	-	-	-
CLDN14	claudin 14	1E-35:-188817	-	1E-10:+87049	-	-
CLDN15	claudin 15	1E-25:+2318	-	1E-10:-1004	-	-
CLDN16	claudin 16	-	1E-04:-59697	-	-	-
CLDN18	claudin 18	1E-25:+93669	-	-	-	-
CLDN19	claudin 19	1E-35:-972	1E-15:+20212	1E-30:+4212	-	-
CLDN20	claudin 20	1E-25:-15797	-	1E-10:+28282	-	-
CLDN23	claudin 23	1E-35:+21418	-	1E-10:+189363	-	-
CLDN4	claudin 4	1E-30:-2556	-	1E-10:+13451	-	-
CLDN5	claudin 5	1E-25:+3194	-	1E-15:-114681	-	-
CLDN6	claudin 6	-	-	1E-10:+2361	-	-
CLDN9	claudin 9	1E-35:-25685	-	1E-10:-8676	-	-
CLEC11A	C-type lectin domain containing 11A	-	1E-04:+5301	1E-20:+1379	-	-
CLEC14A	C-type lectin domain containing 14A	1E-25:+44780	-	-	-	-
CLEC18A	C-type lectin domain family 18 member A	-	-	1E-10:+3272	-	-
CLEC2L	C-type lectin domain family 2 member L	1E-30:+72990	-	1E-10:+198466	-	-
CLEC3B	C-type lectin domain family 3 member B	-	-	1E-10:+67317	-	-
CLEC4M	C-type lectin domain family 4 member M	-	-	1E-10:+67655	-	-
CLIC1	chloride intracellular channel 1	-	1E-15:+460	-	-	-
CLIC3	chloride intracellular channel 3	1E-25:-11926	-	1E-20:+14090	-	-
CLIC4	chloride intracellular channel 4	1E-25:+172777	-	1E-15:+213925	-	-
CLIC5	chloride intracellular channel 5	1E-25:+416777	-	-	0.0164	-
CLIC6	chloride intracellular channel 6	-	1E-15:+118335	-	-	-
CLINT1	clathrin interactor 1	1E-25:-454707	-	1E-10:-127581	-	-
CLIP2	CAP-Gly domain containing linker protein 2	1E-35:+111057	-	1E-10:+107533	-	-
CLIP3	CAP-Gly domain containing linker protein 3	-	-	1E-15:-6839	-	-
CLK1	CDC like kinase 1	1E-30:+20176	-	-	0.0169	-
CLK2	CDC like kinase 2	-	-	1E-10:+3723	-	-
CLK4	CDC like kinase 4	1E-25:-73020	-	-	0.0358	-
CLMN	calmin	1E-25:-112474	-	1E-10:+127972	-	-
CLMP	CXADR like membrane protein	1E-25:+9698	-	1E-10:-923	-	-
CLN8	CLN8, transmembrane ER and ERGIC protein	1E-35:+16804	-	1E-20:-62285	-	-
CLNS1A	chloride nucleotide-sensitive channel 1A	-	-	1E-15:+209	-	-
CLPB	ClpB homolog, mitochondrial AAA ATPase chaperonin	-	-	1E-15:-216085	-	-
CLPS	colipase	-	-	1E-20:+9958	-	-
CLPSL1	colipase like 1	-	-	1E-20:+6336	-	-
CLPSL2	colipase like 2	-	-	1E-10:-5218	-	-
CLPTM1	CLPTM1, transmembrane protein	-	-	1E-10:+21926	-	-
CLPTM1L	CLPTM1 like	1E-30:+15904	-	1E-15:+30367	-	-
CLPX	caseinolytic mitochondrial matrix peptidase chaperone subunit	-	-	1E-20:+391	-	-
CLRN1	clarin 1	-	-	1E-15:+198750	-	-
CLRN2	clarin 2	-	-	1E-10:+11759	-	-
CLSTN1	calsyntenin 1	1E-25:-25280	1E-15:+93782	1E-15:-17717	-	-
CLTA	clathrin light chain A	-	1E-04:-246	-	0.0292	-
CLTB	clathrin light chain B	-	-	1E-10:+18647	-	-
CLTC	clathrin heavy chain	-	1E-04:-383	-	-	-
CLTCL1	clathrin heavy chain like 1	1E-30:-59433	-	1E-20:-61725	-	-
CLU	clusterin	-	-	1E-20:+28803	-	-
CLUAP1	clusterin associated protein 1	1E-35:-4301	-	1E-15:+48721	-	-
CLUH	clustered mitochondria homolog	-	1E-04:+25451	-	-	-
CLVS1	clavesin 1	1E-30:-411506	-	-	-	-
CLYBL	citrate lyase beta like	1E-25:+287148	-	1E-20:-39750	-	-
CMAS	cytidine monophosphate N-acetylneuraminic acid synthetase	1E-25:-103907	-	-	-	-
CMC1	C-X9-C motif containing 1	1E-25:-510329	1E-04:+59746	-	-	-
CMIP	c-Maf inducing protein	1E-30:-56561	-	1E-15:+23580	-	-
CMPK1	cytidine/uridine monophosphate kinase 1	-	-	1E-15:+557	-	-
CMPK2	cytidine/uridine monophosphate kinase 2	1E-30:+95484	-	1E-10:+885111	-	-
CMTM3	CKLF like MARVEL transmembrane domain containing 3	-	-	1E-10:-2266	-	-
CMTM5	CKLF like MARVEL transmembrane domain containing 5	-	-	1E-10:+541	-	-
CNFN	cornifelin	1E-30:+37916	-	1E-10:+15044	-	-
CNGA3	cyclic nucleotide gated channel alpha 3	-	-	1E-10:-228648	-	-
CNGB1	cyclic nucleotide gated channel beta 1	1E-25:+86926	-	-	-	-
CNGB3	cyclic nucleotide gated channel beta 3	1E-25:+81552	1E-04:-210044	-	-	-
CNIH3	cornichon family AMPA receptor auxiliary protein 3	-	-	1E-10:+29206	0.0207	-
CNIH4	cornichon family AMPA receptor auxiliary protein 4	-	1E-15:+27099	-	-	-
CNKSR1	connector enhancer of kinase suppressor of Ras 1	1E-30:-11	-	1E-10:+29	-	-
CNN1	calponin 1	-	-	1E-10:+2268	-	-
CNNM3	cyclin and CBS domain divalent metal cation transport mediator 3	1E-30:-15977	-	1E-10:+24449	-	-
CNNM4	cyclin and CBS domain divalent metal cation transport mediator 4	1E-30:+36607	-	1E-10:+482	-	-
CNOT10	CCR4-NOT transcription complex subunit 10	1E-30:-102261	-	-	-	-
CNOT2	CCR4-NOT transcription complex subunit 2	-	1E-04:+48704	-	-	-
CNOT3	CCR4-NOT transcription complex subunit 3	1E-25:+4361	-	1E-10:-17322	-	-
CNOT4	CCR4-NOT transcription complex subunit 4	-	-	1E-10:+239764	-	-
CNOT7	CCR4-NOT transcription complex subunit 7	-	-	1E-15:-155	-	-
CNOT8	CCR4-NOT transcription complex subunit 8	-	-	1E-15:+285	-	-
CNP	2',3'-cyclic nucleotide 3' phosphodiesterase	-	-	1E-10:+6939	-	-
CNPY3	canopy FGF signaling regulator 3	1E-30:-3836	-	1E-10:-5903	-	-
CNR1	cannabinoid receptor 1	-	-	1E-10:-329461	-	Repressed
CNST	consortin, connexin sorting protein	-	-	1E-20:+80888	-	-
CNTD2	cyclin N-terminal domain containing 2	1E-25:+1994	-	1E-10:-30543	0.0409	-
CNTF	ciliary neurotrophic factor	-	1E-04:-13964	-	-	-
CNTFR	ciliary neurotrophic factor receptor	1E-35:-3462	-	1E-10:+42922	-	-
CNTN2	contactin 2	1E-35:-98891	-	1E-15:-46292	-	-
CNTN4	contactin 4	1E-25:-844395	1E-04:-445610	1E-15:-539236	-	-
CNTN5	contactin 5	-	1E-04:+173548	-	-	-
CNTN6	contactin 6	1E-25:+301858	1E-04:-699416	1E-15:+607017	-	-
CNTNAP1	contactin associated protein 1	1E-25:+4322	-	1E-10:-2279	-	-
CNTNAP2	contactin associated protein like 2	-	1E-04:+416600	-	-	-
CNTNAP3	contactin associated protein like 3	1E-25:+600511	-	1E-10:+615538	-	-
CNTNAP4	contactin associated protein like 4	-	1E-04:-279933	-	-	-
COA1	cytochrome c oxidase assembly factor 1 homolog	-	-	1E-10:-87026	-	-
COA5	cytochrome c oxidase assembly factor 5	1E-25:+22897	-	1E-15:+88371	-	-
COA6	cytochrome c oxidase assembly factor 6	1E-30:-64036	1E-15:-332	1E-10:-16746	-	-
COASY	Coenzyme A synthase	-	-	1E-15:+523	-	-
COBL	cordon-bleu WH2 repeat protein	1E-35:+157740	-	1E-10:+533663	-	-
COCH	cochlin	-	1E-04:-137339	-	-	-
COG2	component of oligomeric golgi complex 2	1E-35:+47898	-	1E-15:+52327	-	-
COG3	component of oligomeric golgi complex 3	-	1E-04:+66785	1E-10:+318	-	-
COG4	component of oligomeric golgi complex 4	-	1E-15:-149	-	-	-
COG6	component of oligomeric golgi complex 6	1E-30:+516748	-	1E-10:+733106	-	-
COG7	component of oligomeric golgi complex 7	1E-30:+28334	-	1E-15:-26343	-	-
COL11A1	collagen type XI alpha 1 chain	-	1E-04:+184455	1E-10:+873457	-	-
COL11A2	collagen type XI alpha 2 chain	1E-30:+75222	-	-	0.0494	-
COL12A1	collagen type XII alpha 1 chain	1E-25:+115860	1E-15:-37703	1E-15:+450677	0.0386	-
COL14A1	collagen type XIV alpha 1 chain	1E-25:+1075	-	-	-	-
COL15A1	collagen type XV alpha 1 chain	-	-	1E-10:+42252	-	-
COL16A1	collagen type XVI alpha 1 chain	1E-25:-28490	-	1E-10:+4642	-	-
COL17A1	collagen type XVII alpha 1 chain	1E-25:+28856	-	-	-	-
COL18A1	collagen type XVIII alpha 1 chain	1E-25:-37036	-	1E-15:-135314	-	-
COL19A1	collagen type XIX alpha 1 chain	1E-25:+415643	1E-04:+376897	-	-	-
COL1A1	collagen type I alpha 1 chain	1E-25:+33242	-	-	-	-
COL20A1	collagen type XX alpha 1 chain	1E-30:+36593	-	1E-10:+27159	-	-
COL21A1	collagen type XXI alpha 1 chain	1E-30:-185560	1E-04:-295293	-	-	-
COL22A1	collagen type XXII alpha 1 chain	1E-30:-727439	-	1E-15:-108131	-	-
COL23A1	collagen type XXIII alpha 1 chain	1E-25:+135010	-	1E-10:+1094	-	-
COL24A1	collagen type XXIV alpha 1 chain	-	1E-04:-215239	1E-10:+66774	-	-
COL25A1	collagen type XXV alpha 1 chain	1E-30:+130	-	1E-15:+286384	-	-
COL27A1	collagen type XXVII alpha 1 chain	1E-35:+120214	-	1E-15:+1476	-	-
COL28A1	collagen type XXVIII alpha 1 chain	-	1E-04:+276478	1E-10:+334146	-	-
COL3A1	collagen type III alpha 1 chain	-	1E-04:-432295	-	-	-
COL4A1	collagen type IV alpha 1 chain	1E-30:+437336	-	1E-15:+175557	-	Repressed
COL4A2	collagen type IV alpha 2 chain	1E-30:+141705	-	1E-10:+50699	-	-
COL4A3	collagen type IV alpha 3 chain	-	-	1E-10:+182	-	-
COL4A4	collagen type IV alpha 4 chain	-	-	1E-10:-634	-	-
COL5A1	collagen type V alpha 1 chain	1E-35:-44535	-	1E-20:-155402	-	-
COL6A1	collagen type VI alpha 1 chain	1E-30:-216202	-	1E-20:-118134	-	-
COL6A2	collagen type VI alpha 2 chain	1E-25:-516	-	1E-10:+14746	-	-
COL6A3	collagen type VI alpha 3 chain	1E-25:+276228	-	1E-20:+54220	-	-
COL7A1	collagen type VII alpha 1 chain	1E-25:+6918	-	1E-15:+6364	-	-
COL8A1	collagen type VIII alpha 1 chain	-	1E-04:+264868	-	-	-
COL8A2	collagen type VIII alpha 2 chain	1E-30:+16757	-	1E-10:+6598	-	-
COL9A1	collagen type IX alpha 1 chain	1E-25:+20680	1E-04:+59426	1E-10:-60967	-	-
COL9A2	collagen type IX alpha 2 chain	1E-35:+1489	1E-15:-5285	1E-30:+1336	0.0485	-
COL9A3	collagen type IX alpha 3 chain	1E-30:+33715	-	1E-10:+1274	-	Repressed
COLGALT1	collagen beta(1-O)galactosyltransferase 1	1E-25:+25103	-	1E-10:+558	-	-
COMMD10	COMM domain containing 10	-	-	1E-15:+266	-	-
COMMD2	COMM domain containing 2	-	-	1E-10:+37019	-	-
COMMD5	COMM domain containing 5	1E-25:+3731	-	1E-15:+857	-	-
COMMD6	COMM domain containing 6	-	-	1E-15:+166	-	-
COMMD7	COMM domain containing 7	1E-25:+283587	-	1E-10:+111985	-	-
COMP	cartilage oligomeric matrix protein	1E-30:-4403	-	1E-15:+71824	-	-
COMT	catechol-O-methyltransferase	1E-25:-39022	-	1E-20:-21756	-	-
COPA	coatomer protein complex subunit alpha	-	-	-	0.0164	-
COPB1	coatomer protein complex subunit beta 1	-	1E-04:+76	-	-	-
COPB2	coatomer protein complex subunit beta 2	-	-	1E-10:+300774	-	-
COPE	coatomer protein complex subunit epsilon	-	-	1E-10:+6257	-	-
COPRS	coordinator of PRMT5 and differentiation stimulator	1E-30:+329142	-	1E-10:+278298	-	-
COPS8	COP9 signalosome subunit 8	1E-25:+52835	-	1E-20:+274843	-	-
COPZ2	coatomer protein complex subunit zeta 2	1E-25:+50343	-	1E-10:+61846	-	-
COQ10B	coenzyme Q10B	-	-	1E-10:-2715	-	-
COQ3	coenzyme Q3, methyltransferase	-	1E-04:-236	-	-	-
COQ7	coenzyme Q7, hydroxylase	-	-	1E-10:+4441	-	-
COQ9	coenzyme Q9	-	-	1E-10:-30724	-	-
CORO1A	coronin 1A	-	-	1E-10:-2476	-	-
CORO1C	coronin 1C	1E-25:-80933	-	1E-10:-66498	-	-
CORO2B	coronin 2B	1E-25:+65997	-	1E-15:+35640	-	-
CORO6	coronin 6	-	1E-04:-84058	1E-10:+6933	-	-
CORO7-PAM16	CORO7-PAM16 readthrough	1E-25:+34490	-	1E-15:+38424	-	-
COTL1	coactosin like F-actin binding protein 1	1E-25:+33868	-	1E-10:+23208	-	-
COX18	cytochrome c oxidase assembly factor COX18	-	1E-04:-157	1E-10:+50953	-	-
COX19	cytochrome c oxidase assembly factor COX19	-	-	1E-10:+77	-	-
COX20	cytochrome c oxidase assembly factor COX20	1E-35:-54703	1E-15:+54	1E-10:+48	-	-
COX4I1	cytochrome c oxidase subunit 4I1	-	-	1E-10:+84284	-	-
COX4I2	cytochrome c oxidase subunit 4I2	1E-25:-5141	-	-	-	-
COX5B	cytochrome c oxidase subunit 5B	-	1E-04:-207	1E-10:+113	-	-
COX6A1	cytochrome c oxidase subunit 6A1	1E-25:-40099	-	-	-	-
COX6A1P2	cytochrome c oxidase subunit 6A1 pseudogene 2	1E-35:+33158	-	1E-20:+11573	-	-
COX6A2	cytochrome c oxidase subunit 6A2	1E-25:+160	-	1E-10:+17189	-	-
COX6B2	cytochrome c oxidase subunit 6B2	1E-25:+2858	-	1E-10:-6215	-	-
COX6C	cytochrome c oxidase subunit 6C	1E-30:+659481	-	1E-10:+830711	0.0386	-
COX7A1	cytochrome c oxidase subunit 7A1	1E-25:+851	-	1E-10:+12173	-	-
COX7A2	cytochrome c oxidase subunit 7A2	-	1E-15:+6569	-	-	-
COX7A2L	cytochrome c oxidase subunit 7A2 like	1E-25:-56110	-	-	-	-
COX7B2	cytochrome c oxidase subunit 7B2	-	-	1E-10:+127402	-	-
COX7C	cytochrome c oxidase subunit 7C	-	1E-04:+368491	-	-	-
COX8A	cytochrome c oxidase subunit 8A	-	-	1E-20:+230	-	-
COX8C	cytochrome c oxidase subunit 8C	1E-25:+378968	-	1E-10:+92	-	-
CP	ceruloplasmin	-	-	1E-15:-37424	-	-
CPAMD8	C3 and PZP like, alpha-2-macroglobulin domain containing 8	1E-30:+15117	-	1E-10:+21295	-	-
CPB1	carboxypeptidase B1	-	1E-04:-86847	-	-	-
CPB2	carboxypeptidase B2	-	1E-15:-19626	-	-	-
CPEB1	cytoplasmic polyadenylation element binding protein 1	1E-25:+33996	-	-	-	-
CPEB2	cytoplasmic polyadenylation element binding protein 2	-	1E-04:-1260	-	-	-
CPED1	cadherin like and PC-esterase domain containing 1	-	1E-04:+179207	-	-	-
CPLX1	complexin 1	1E-30:+7706	-	1E-15:+44450	-	-
CPN2	carboxypeptidase N subunit 2	1E-25:+80719	-	1E-10:+192888	0.0289	-
CPNE3	copine 3	1E-25:+147695	-	-	-	-
CPNE5	copine 5	1E-30:-820	-	1E-10:-9237	0.0163	-
CPNE7	copine 7	-	-	1E-10:-1348	-	-
CPO	carboxypeptidase O	-	1E-04:+6285	-	-	-
CPPED1	calcineurin like phosphoesterase domain containing 1	1E-35:+271015	-	1E-10:+269797	-	-
CPQ	carboxypeptidase Q	-	1E-04:-139800	1E-10:+116	-	-
CPS1	carbamoyl-phosphate synthase 1	-	1E-04:+420851	-	-	-
CPSF1	cleavage and polyadenylation specific factor 1	1E-25:-5820	-	1E-15:-4690	-	-
CPSF3L	cleavage and polyadenylation specific factor 3-like	-	-	1E-10:-810	-	-
CPSF4	cleavage and polyadenylation specific factor 4	-	-	1E-10:-14237	-	-
CPSF4L	cleavage and polyadenylation specific factor 4 like	1E-35:-23828	-	-	-	-
CPSF7	cleavage and polyadenylation specific factor 7	-	-	1E-15:-163	-	-
CPT1A	carnitine palmitoyltransferase 1A	1E-35:-54425	-	1E-10:+58927	-	-
CPT1B	carnitine palmitoyltransferase 1B	1E-30:+660	-	1E-15:-4043	-	-
CPT1C	carnitine palmitoyltransferase 1C	1E-25:+10395	-	1E-10:+42777	-	-
CPXM1	carboxypeptidase X, M14 family member 1	-	-	1E-10:+1105	-	-
CPZ	carboxypeptidase Z	1E-25:+107047	-	1E-15:+620	-	-
CR1L	complement C3b/C4b receptor 1 like	1E-35:+68470	-	-	-	-
CRABP2	cellular retinoic acid binding protein 2	-	-	1E-20:-727	-	-
CRADD	CASP2 and RIPK1 domain containing adaptor with death domain	-	-	1E-10:+64706	-	-
CRAT	carnitine O-acetyltransferase	-	-	-	0.0494	-
CRB1	crumbs 1, cell polarity complex component	1E-25:+87399	-	-	-	-
CRB2	crumbs 2, cell polarity complex component	1E-25:+23293	-	1E-10:+313313	-	-
CRB3	crumbs 3, cell polarity complex component	-	-	1E-15:+24	-	-
CRCP	CGRP receptor component	1E-30:-25477	-	-	-	-
CREB3	cAMP responsive element binding protein 3	-	-	1E-10:-13285	-	-
CREB3L1	cAMP responsive element binding protein 3 like 1	1E-25:-23404	-	1E-10:+39696	-	-
CREB3L2	cAMP responsive element binding protein 3 like 2	-	1E-04:+141889	-	-	-
CREB3L3	cAMP responsive element binding protein 3 like 3	1E-25:+25574	-	1E-10:+6127	-	-
CREB5	cAMP responsive element binding protein 5	-	-	1E-10:+610183	-	-
CREBBP	CREB binding protein	1E-35:+139619	-	1E-15:-101551	-	-
CREBZF	CREB/ATF bZIP transcription factor	-	1E-04:+0	-	-	-
CRELD1	cysteine rich with EGF like domains 1	-	-	1E-10:+7132	-	-
CRELD2	cysteine rich with EGF like domains 2	1E-25:+5922	-	1E-15:+11761	-	-
CREM	cAMP responsive element modulator	-	-	1E-10:-36856	-	-
CRH	corticotropin releasing hormone	1E-30:+452	-	-	-	-
CRHR1	corticotropin releasing hormone receptor 1	-	-	1E-10:+36205	-	-
CRHR2	corticotropin releasing hormone receptor 2	1E-25:+44320	-	1E-10:-13382	-	-
CRIP1	cysteine rich protein 1	1E-25:+17879	-	1E-15:+6182	-	Induced
CRIP2	cysteine rich protein 2	1E-25:-6844	-	-	-	Induced
CRIP3	cysteine rich protein 3	1E-30:+4663	-	-	-	-
CRIPAK	cysteine rich PAK1 inhibitor	1E-25:-24700	-	1E-10:+9565	-	-
CRISPLD1	cysteine rich secretory protein LCCL domain containing 1	-	1E-04:+225535	1E-10:+422875	-	-
CRISPLD2	cysteine rich secretory protein LCCL domain containing 2	1E-30:-33004	-	1E-10:-24596	-	-
CRLF1	cytokine receptor like factor 1	-	-	1E-10:+16017	-	-
CRLF2	cytokine receptor like factor 2	1E-30:+735955	-	-	-	-
CRLF3	cytokine receptor like factor 3	-	-	1E-10:+113342	-	-
CRMP1	collapsin response mediator protein 1	1E-25:-246	-	1E-15:+53401	-	-
CRNN	cornulin	-	-	1E-10:-45772	-	-
CROCC	ciliary rootlet coiled-coil, rootletin	1E-35:-196784	1E-04:-25921	1E-20:-202233	-	-
CRTAM	cytotoxic and regulatory T cell molecule	-	-	1E-10:-94599	-	-
CRTC1	CREB regulated transcription coactivator 1	1E-25:-17572	-	1E-15:+35811	-	-
CRTC2	CREB regulated transcription coactivator 2	-	-	1E-20:+390	-	-
CRTC3	CREB regulated transcription coactivator 3	1E-35:+115983	-	-	-	-
CRX	cone-rod homeobox	-	-	1E-10:+2514	-	-
CRY1	cryptochrome circadian regulator 1	-	1E-04:+7118	-	-	-
CRY2	cryptochrome circadian regulator 2	1E-25:-36267	-	-	-	-
CRYAA	crystallin alpha A	1E-25:+133040	-	1E-15:+8288	-	-
CRYBA2	crystallin beta A2	1E-25:-8589	-	-	-	-
CRYBA4	crystallin beta A4	1E-25:+410615	-	1E-10:+135034	-	-
CRYBB2	crystallin beta B2	1E-25:+147792	-	1E-10:+99219	-	-
CRYBB3	crystallin beta B3	1E-25:-20315	-	1E-10:-171604	-	-
CRYL1	crystallin lambda 1	1E-25:+123797	-	1E-10:-18639	-	-
CSAD	cysteine sulfinic acid decarboxylase	-	-	1E-10:+19347	-	-
CSF1	colony stimulating factor 1	1E-35:-139699	-	1E-10:+11982	-	-
CSF1R	colony stimulating factor 1 receptor	-	-	1E-10:+103068	-	-
CSF2	colony stimulating factor 2	-	1E-04:+62657	-	-	-
CSF2RB	colony stimulating factor 2 receptor beta common subunit	-	-	1E-10:-47945	-	-
CSF3	colony stimulating factor 3	-	-	1E-10:+3477	-	-
CSF3R	colony stimulating factor 3 receptor	1E-30:-84933	-	1E-15:-38031	-	-
CSGALNACT1	chondroitin sulfate N-acetylgalactosaminyltransferase 1	1E-30:-38	-	1E-10:-8047	-	-
CSH1	chorionic somatomammotropin hormone 1	-	-	-	0.0272	-
CSH2	chorionic somatomammotropin hormone 2	-	-	-	0.0272	-
CSK	C-terminal Src kinase	1E-25:-27010	-	1E-20:+18416	-	-
CSMD1	CUB and Sushi multiple domains 1	1E-30:+2176	1E-04:-988234	1E-10:-605	-	-
CSMD3	CUB and Sushi multiple domains 3	-	1E-04:+123689	1E-20:-818052	0.044	-
CSNK1A1	casein kinase 1 alpha 1	-	1E-04:+52944	1E-10:+107931	-	-
CSNK1D	casein kinase 1 delta	1E-35:+28251	1E-15:+31036	1E-10:-25147	0.0356	-
CSNK1E	casein kinase 1 epsilon	1E-25:-113963	-	1E-10:+14258	-	-
CSNK1G2	casein kinase 1 gamma 2	1E-25:+19101	-	1E-10:+57553	-	-
CSNK1G3	casein kinase 1 gamma 3	-	1E-04:-95	-	-	-
CSNK2A1	casein kinase 2 alpha 1	-	-	-	0.00188	-
CSNK2A3	casein kinase 2 alpha 3	-	-	1E-15:+197163	-	-
CSNK2B	casein kinase 2 beta	-	-	1E-10:-40	-	-
CSPG4	chondroitin sulfate proteoglycan 4	-	-	1E-15:-26252	-	-
CSPG5	chondroitin sulfate proteoglycan 5	1E-25:+59580	-	-	-	-
CSPP1	centrosome and spindle pole associated protein 1	-	1E-04:+56695	-	-	-
CSRNP1	cysteine and serine rich nuclear protein 1	1E-30:+9263	-	1E-10:+12181	-	-
CSRP1	cysteine and glycine rich protein 1	1E-30:-99328	-	1E-15:-81189	-	-
CST5	cystatin D	-	-	1E-10:-58264	-	-
CST6	cystatin E/M	-	-	1E-10:+3686	-	-
CST7	cystatin F	1E-25:+16290	-	1E-10:-288519	-	-
CST8	cystatin 8	1E-35:+44082	-	-	-	-
CST9L	cystatin 9 like	1E-35:+33538	-	-	-	-
CSTA	cystatin A	1E-30:-40592	-	-	-	-
CSTB	cystatin B	1E-25:+16764	-	1E-10:+8491	-	-
CSTL1	cystatin like 1	-	-	1E-10:-2716	-	-
CTAG1A	cancer/testis antigen 1A	-	-	1E-15:+18480	-	-
CTAG1B	cancer/testis antigen 1B	-	-	1E-15:+15624	-	-
CTAGE1	cutaneous T cell lymphoma-associated antigen 1	1E-30:+93593	1E-04:-26590	1E-10:+135522	-	-
CTBP1	C-terminal binding protein 1	1E-30:+8124	-	1E-10:-28709	-	-
CTBP2	C-terminal binding protein 2	-	-	1E-10:-134720	-	-
CTBS	chitobiase	-	1E-04:+422	-	-	-
CTCF	CCCTC-binding factor	-	-	1E-10:-17546	-	-
CTCFL	CCCTC-binding factor like	1E-30:+109894	-	1E-10:+43653	-	-
CTDP1	CTD phosphatase subunit 1	1E-35:-119098	-	1E-15:-52477	-	-
CTDSP1	CTD small phosphatase 1	-	-	1E-10:-4970	-	-
CTDSP2	CTD small phosphatase 2	-	1E-04:-89454	1E-10:-5975	-	-
CTDSPL	CTD small phosphatase like	1E-25:-408016	-	1E-10:-192938	-	-
CTF1	cardiotrophin 1	-	-	1E-10:+397	-	-
CTGF	connective tissue growth factor	-	-	1E-10:+591	-	Induced
CTH	cystathionine gamma-lyase	-	-	1E-10:-130	-	-
CTIF	cap binding complex dependent translation initiation factor	1E-35:+97485	-	1E-15:+125416	-	-
CTNNA2	catenin alpha 2	1E-35:+724494	-	-	-	-
CTNNB1	catenin beta 1	-	1E-15:+44990	-	-	-
CTNNBIP1	catenin beta interacting protein 1	1E-25:+48658	-	1E-15:+68020	-	Induced
CTNNBL1	catenin beta like 1	1E-25:-95672	-	-	-	-
CTNND2	catenin delta 2	1E-25:+519281	-	-	-	-
CTPS1	CTP synthase 1	1E-35:+36909	1E-15:+40852	1E-20:+38366	-	-
CTR9	CTR9 homolog, Paf1/RNA polymerase II complex component	-	1E-04:+44933	-	-	-
CTRB1	chymotrypsinogen B1	1E-30:+14838	-	1E-15:+16040	-	-
CTRC	chymotrypsin C	1E-25:+6166	-	1E-15:-15182	-	-
CTRL	chymotrypsin like	-	-	1E-10:-3968	-	-
CTSB	cathepsin B	1E-35:-38373	-	1E-10:-48758	-	-
CTSD	cathepsin D	-	-	1E-15:-17441	-	-
CTSF	cathepsin F	1E-30:+308	-	1E-10:-10585	-	-
CTSH	cathepsin H	1E-30:+22980	-	1E-20:-58847	-	Induced
CTSL	cathepsin L	1E-25:-19057	-	1E-15:+802	-	-
CTSO	cathepsin O	-	1E-04:+15070	-	-	-
CTSV	cathepsin V	-	-	1E-15:-37198	-	-
CTSW	cathepsin W	-	-	1E-10:+2643	-	-
CTSZ	cathepsin Z	-	-	1E-10:+875	-	Induced
CTTN	cortactin	1E-35:+218243	-	1E-15:+25256	-	-
CTTNBP2	cortactin binding protein 2	-	-	1E-15:+593	-	-
CTTNBP2NL	CTTNBP2 N-terminal like	-	-	1E-10:-9716	-	-
CTU2	cytosolic thiouridylase subunit 2	1E-25:+62266	-	1E-10:+13065	-	-
CTXN1	cortexin 1	1E-25:-862	-	1E-10:-6653	-	-
CUL1	cullin 1	1E-35:-359324	1E-04:-719149	-	-	Repressed
CUL2	cullin 2	-	-	1E-10:-16316	-	-
CUL4A	cullin 4A	-	-	1E-10:+6312	-	-
CUL7	cullin 7	-	-	-	0.0358	-
CUL9	cullin 9	1E-30:+34224	-	-	-	-
CUTA	cutA divalent cation tolerance homolog	-	-	-	0.00478	-
CUX1	cut like homeobox 1	1E-30:+111889	-	1E-15:+280176	-	-
CUX2	cut like homeobox 2	1E-25:+21552	-	1E-10:+65901	-	-
CUZD1	CUB and zona pellucida like domains 1	-	-	1E-10:+72925	-	-
CWF19L2	CWF19 like cell cycle control factor 2	-	1E-04:+142001	-	-	-
CWH43	cell wall biogenesis 43 C-terminal homolog	-	-	1E-15:+227647	-	-
CX3CL1	C-X3-C motif chemokine ligand 1	-	-	1E-10:+9644	-	-
CX3CR1	C-X3-C motif chemokine receptor 1	-	-	-	0.044	-
CXCL14	C-X-C motif chemokine ligand 14	1E-30:-24283	-	1E-10:-140677	-	-
CXCR2	C-X-C motif chemokine receptor 2	-	-	1E-10:-46760	-	-
CXCR4	C-X-C motif chemokine receptor 4	1E-25:+90591	-	-	-	Repressed
CXCR5	C-X-C motif chemokine receptor 5	1E-25:+16187	-	1E-10:-7313	-	-
CXCR6	C-X-C motif chemokine receptor 6	-	-	1E-10:-37767	-	-
CXorf36	chromosome X open reading frame 36	-	-	1E-10:-180592	-	-
CXorf66	chromosome X open reading frame 66	-	1E-15:+31871	-	-	-
CXXC1	CXXC finger protein 1	1E-25:-52685	-	-	-	-
CXXC11	jumonji C domain-containing histone demethylase 1C	1E-25:+66959	-	1E-20:+104281	-	-
CXXC5	CXXC finger protein 5	1E-25:+28873	-	1E-15:+11472	-	-
CYB561D1	cytochrome b561 family member D1	1E-35:+4114	-	-	0.01	-
CYB5A	cytochrome b5 type A	1E-25:+100177	-	-	-	-
CYB5D1	cytochrome b5 domain containing 1	-	1E-04:-1766	-	-	-
CYB5R1	cytochrome b5 reductase 1	-	-	-	0.0148	-
CYB5R2	cytochrome b5 reductase 2	-	-	1E-10:+1240	-	-
CYB5R3	cytochrome b5 reductase 3	-	-	1E-10:-1769	-	-
CYB5R4	cytochrome b5 reductase 4	-	-	1E-10:+46154	-	-
CYB5RL	cytochrome b5 reductase like	-	-	1E-10:-3900	-	-
CYBA	cytochrome b-245 alpha chain	1E-25:-4833	1E-15:+9466	1E-10:+1165	-	-
CYBRD1	cytochrome b reductase 1	-	-	1E-10:+104151	-	-
CYC1	cytochrome c1	1E-25:-407	-	1E-15:-9266	-	-
CYCS	cytochrome c, somatic	1E-25:-63441	-	-	-	-
CYFIP1	cytoplasmic FMR1 interacting protein 1	1E-35:+87124	-	1E-10:+28892	-	-
CYFIP2	cytoplasmic FMR1 interacting protein 2	-	-	1E-10:+45554	-	-
CYHR1	cysteine and histidine rich 1	1E-30:+14794	-	1E-15:+13249	-	-
CYLC2	cylicin 2	-	1E-04:+11286	-	-	-
CYLD	CYLD lysine 63 deubiquitinase	-	-	1E-10:+167358	-	-
CYP11A1	cytochrome P450 family 11 subfamily A member 1	1E-25:-44065	-	1E-10:-5775	-	-
CYP11B1	cytochrome P450 family 11 subfamily B member 1	1E-35:+40280	-	1E-15:+444	-	-
CYP11B2	cytochrome P450 family 11 subfamily B member 2	1E-35:-18587	-	1E-10:+161	-	-
CYP1A2	cytochrome P450 family 1 subfamily A member 2	1E-25:+6203	-	1E-10:+22240	-	-
CYP21A2	cytochrome P450 family 21 subfamily A member 2	-	-	-	0.00144	-
CYP24A1	cytochrome P450 family 24 subfamily A member 1	-	-	1E-15:+878	-	-
CYP26B1	cytochrome P450 family 26 subfamily B member 1	1E-25:+587465	1E-04:-101305	1E-10:+7581	0.00094	-
CYP27A1	cytochrome P450 family 27 subfamily A member 1	-	-	1E-10:+30514	-	-
CYP27C1	cytochrome P450 family 27 subfamily C member 1	-	-	1E-10:+68429	-	-
CYP2A6	cytochrome P450 family 2 subfamily A member 6	-	-	1E-15:+40650	-	-
CYP2D6	cytochrome P450 family 2 subfamily D member 6	-	-	1E-10:+1654	-	-
CYP2E1	cytochrome P450 family 2 subfamily E member 1	-	-	1E-10:-98581	-	-
CYP2F1	cytochrome P450 family 2 subfamily F member 1	-	-	1E-10:+10269	-	-
CYP2J2	cytochrome P450 family 2 subfamily J member 2	-	1E-04:+53965	-	-	-
CYP2S1	cytochrome P450 family 2 subfamily S member 1	-	-	1E-10:+13942	-	-
CYP2U1	cytochrome P450 family 2 subfamily U member 1	-	-	1E-10:+562	-	-
CYP2W1	cytochrome P450 family 2 subfamily W member 1	1E-30:+16770	-	1E-15:+23734	-	-
CYP46A1	cytochrome P450 family 46 subfamily A member 1	1E-25:-31791	-	1E-15:-26860	-	-
CYP4A22	cytochrome P450 family 4 subfamily A member 22	1E-35:+43899	-	1E-10:+44033	-	-
CYP4F2	cytochrome P450 family 4 subfamily F member 2	-	-	1E-10:+61283	-	-
CYP4F22	cytochrome P450 family 4 subfamily F member 22	-	-	1E-10:+43070	-	-
[truncated: 7,944 more rows]
